# Supplementary material for: Differential SNARE chaperoning by Munc13-1 and Munc18-1 dictates fusion pore fate at the release site
Source: Nat Commun. 2024 May 16;15:4132. doi: 10.1038/s41467-024-46965-7 (PMC11099066; doi:10.1038/s41467-024-46965-7)
Supplement: Supplementary file 4 — Source Data [file 41467_2024_46965_MOESM4_ESM.xlsx]

## Sheet: Fig.1b
	M1 (Munc13-1 colocalising with SNAP-25B			M2 (SNAP-25B colocalising with Munc13-1)				M1 (Munc13-1 colocalising with Syntaxin1a)			M2 (Syntaxin1a colocalising with Munc13-1)				M1 (Munc13-1 colocalising with Syb2)			M2 (Syb2 colocalising with Munc13-1)
	Control	PMA treated		Control	PMA treated			Control	PMA treated		Control	PMA treated			Control	PMA treated		Control	PMA treated
	0.041	0.408		0.047	0.392			0.531	0.348		0.483	0.487			0.622	0.376		0.579	0.724
	0.236	0.874		0.322	0.49			0.566	0.358		0.326	0.422			0.754	0.442		0.446	0.54
	0.082	0.309		0.144	0.331			0.399	0.536		0.374	0.501			0.54	0.51		0.69	0.53
	0.041	0.397		0.102	0.364			0.444	0.348		0.437	0.405			0.734	0.137		0.708	0.354
	0.066	0.578		0.021	0.451			0.427	0.701		0.35	0.917			0.577	0.71		0.447	0.563
	0.535	0.672		0.362	0.551			0.382	0.315		0.398	0.508			0.5	0.543		0.518	0.699
								0.505	0.499		0.457	0.286
								0.277			0.363
								0.494			0.436
								0.484			0.393
p-value (Student's T test):	0.00490285			0.00226136				0.452519			0.113354				0.0482674			0.480242

## Sheet: Fig.1d
	M1 (Munc18-1 colocalising with SNAP-25B			M2 (SNAP-25B colocalising with Munc18-1)				M1 (Munc18-1 colocalising with Syntaxin1a)			M2 (Syntaxin1a colocalising with Munc18-1)				M1 (Munc18-1 colocalising with Syb2)			M2 (Syb2 colocalising with Munc18-1)
	Control	PMA treated		Control	PMA treated			Control	PMA treated		Control	PMA treated			Control	PMA treated		Control	PMA treated
	0.149	0.408		0.195	0.368			0.569	0.191		0.526	0.764			0.267	0.598		0.404	0.331
	0.371	0.361		0.3	0.211			0.346	0.389		0.353	0.339			0.36	0.517		0.351	0.211
	0.175	0.708		0.191	0.492			0.388	0.504		0.64	0.484			0.453	0.438		0.523	0.2
	0.201	0.45		0.106	0.362			0.274	0.272		0.484	0.522			0.607	0.589		0.445	0.349
	0.324	0.408		0.261	0.38			0.478	0.554		0.695	0.631			0.156	0.538		0.359	0.334
	0.295	0.432		0.159	0.203			0.452			0.432					0.653			0.389
p-value (Student's T test):	0.00434975			0.0175234				0.334788			0.386972				0.0359825			0.015812

## Sheet: Fig.2a
Time course of percentage glutamate released						Half maximum percent of glutamate released
	t-SNARE liposome lipid compositon:				t-SNARE liposome lipid compositon:	PS/PE/PC/PIP2/DAG	PS/PE/PC
Time (s)	PS/PE/PC/PIP2/DAG	PS/PE/PC				5.01446	7.63199
0	0	0				1.42096	5.72293
120	0.18797	3.86827				3.60589	3.70045
240	1.12782	4.75693				15.6329	20.3746
360	1.8797	7.63199				4.90736	15.2984
480	1.50376	9.77522				5.98179	12.067
600	1.8797	10.0366				4.2609	28.5448
720	2.81955	11.5003
840	3.00752	12.7026			p-value (Student's T test):	0.0386551
960	2.44361	13.4867
1080	3.38346	14.4799
1200	3.57143	15.6299
1320	4.69925	15.7867
1440	3.94737	16.9367
1560	3.57143	16.1526
1680	4.51128	16.8845
1800	2.81955	16.7277
1920	3.38346	17.4072
2040	3.57143	17.1981
2160	2.81955	17.0413
2280	3.19549	17.9822
2400	3.7594	16.989
2520	5.6391	17.4072
2640	6.20301	16.7277
2760	7.5188	17.3549
2880	6.57895	16.3095
3000	7.70677	16.8322
3120	7.14286	16.6231
3240	7.89474	17.1981
3360	7.70677	16.7277
3480	8.45865
3600	9.21053
3720	8.64662

## Sheet: Fig.2b
Time course of percentage glutamate released							Half maximum percent of glutamate released
Time (s)	No SNARE chaperones	Munc13-1	Munc18-1			Conditions:	No SNARE chaperones	Munc13-1	Munc18-1
0	0	0	0				4.51128	10.4	9.40695
120	0.18797	0.88044	3.3195				5.01446	8.42105	10.3734
240	1.12782	0.27804	4.8607				4.45583	6.06659	6.58823
360	1.8797	1.11214	7.1725				3.60589	5.55391	5.97721
480	1.50376	2.15679	8.53586				15.6329	16.8138	19.5018
600	1.8797	5.24149	10.3734				5.98179	9.83607	8.48527
720	2.81955	8.19519	13.6337				13.5502	18.4124	15.5725
840	3.00752	8.78446	15.412				8.0779	12.6072	9.27405
960	2.44361	11.8011	18.198				10.268	15.8186	10.0502
1080	3.38346	12.6655	19.6799				10.1021	16.7362	10.1685
1200	3.57143	15.4974	20.8062				14.6517	18.3417	13.8615
1320	4.69925	16.8138	22.7623				1.42096	2.32027
1440	3.94737	19.5616	22.4066				4.90736
1560	3.57143	21.4843	24.4813				4.2609
1680	4.51128	24.1291	23.4736
1800	2.81955	25.8499	24.1849			p-value (Student's T test):		0.0240926	0.0351015
1920	3.38346	25.4449	24.5999
2040	3.57143	28.0519	25.5483
2160	2.81955	29.8912	25.3112
2280	3.19549	29.8111	24.3035
2400	3.7594	29.5343
2520	5.6391	30.0697
2640	6.20301	30.1939
2760	7.5188	31.1716

## Sheet: Fig.2e
BLM lipid composition:	PS/PE/PC			PS/PE/PC/PIP2/DAG
	Open dwell time (ms) bins	Counts		Open dwell time (ms) bins	Counts
	0.70795	1		0.12589	7
	1.12202	4		0.19953	156
	1.77828	4		0.31623	121
	2.81838	9		0.50119	448
	4.46684	6		0.79433	237
	7.07946	3		1.25893	945
	11.2202	6		1.99526	820
	17.7828	2		3.16228	528
	28.1838	4		5.01187	522
	44.6684	1		7.94328	334
	70.7946	5		12.5892	262
	112.202	5		19.9526	164
	177.828	11		31.6228	87
	281.838	10		50.1187	47
	446.684	21		79.4328	21
	707.946	17		125.893	7
	1122.02	31		199.526	2
	1778.28	38		316.228	2
	2818.38	34		501.187	1
	4466.84	51		794.328	1
	7079.46	59		1258.93	0
	11220.2	26		1995.26	0
	17782.8	27		3162.28	0
	28183.8	11		5011.87	0
	44668.4	6		7943.28	0
	70794.6	0		12589.3	0
	94406.1	0		19952.6	0
				31622.8	0
				50118.7	0
				79432.8	0

## Sheet: Fig.2f
BLM lipid composition:	PS/PE/PC		PS/PE/PC/PIP2/DAG
	Closed dwell time (ms)	CDF	Closed dwell time (ms)	CDF
	2.0935	0	44	0
	2.0938	0.0120482	44	0.001
	2.125	0.0240964	44.125	0.002
	2.125	0.0361446	44.25	0.00305
	2.125	0.0481928	44.375	0.00405
	2.25	0.060241	44.625	0.00505
	2.3125	0.0722892	44.75	0.00605
	2.375	0.0843373	45.125	0.00705
	2.375	0.0963855	45.25	0.00805
	2.3985	0.108434	45.25	0.00911
	2.5	0.120482	45.4375	0.01011
	2.5	0.13253	45.625	0.01111
	2.5	0.144578	45.75	0.01211
	2.5	0.156627	45.75	0.01311
	2.5	0.168675	45.9375	0.01411
	2.625	0.180723	46	0.01516
	2.625	0.192771	46.1875	0.01616
	2.6875	0.204819	46.25	0.01716
	2.75	0.216867	46.5	0.01816
	2.875	0.228916	46.5	0.01916
	2.875	0.240964	46.875	0.02016
	2.875	0.253012	46.9061	0.02121
	2.875	0.26506	47.5	0.02221
	3	0.277108	47.5	0.02321
	3.5	0.289157	47.5	0.02421
	3.5	0.301205	47.75	0.02522
	3.5	0.313253	47.875	0.02627
	3.5	0.325301	47.906	0.02727
	3.6875	0.337349	48.0625	0.02827
	3.7031	0.349398	48.1875	0.02927
	3.875	0.361446	48.5	0.03027
	3.875	0.373494	49	0.03127
	3.8982	0.385542	49.125	0.03232
	4	0.39759	49.25	0.03332
	4	0.409639	49.625	0.03432
	4	0.421687	49.6954	0.03532
	4	0.433735	49.875	0.03632
	4.0625	0.445783	50	0.03732
	4.125	0.457831	50.1955	0.03837
	4.3125	0.46988	50.6016	0.03937
	4.5	0.481928	50.75	0.04037
	4.875	0.493976	51.1955	0.04137
	5.297	0.506024	51.25	0.04238
	5.5	0.518072	52	0.04338
	5.625	0.53012	52.0625	0.04443
	5.7813	0.542169	52.375	0.04543
	6.203	0.554217	52.5	0.04643
	7	0.566265	52.625	0.04743
	7.1018	0.578313	52.625	0.04843
	7.6875	0.590361	52.625	0.04943
	7.875	0.60241	52.875	0.05048
	8.5	0.614458	52.9062	0.05148
	8.5	0.626506	53	0.05248
	8.5	0.638554	53.0625	0.05348
	9	0.650602	53.25	0.05448
	9.375	0.662651	53.3125	0.05548
	9.5	0.674699	53.625	0.05653
	10.2813	0.686747	53.875	0.05753
	10.594	0.698795	54.25	0.05854
	12.5	0.710843	54.25	0.05954
	13	0.722892	54.75	0.06054
	13	0.73494	54.75	0.06154
	13.125	0.746988	55	0.06259
	14.125	0.759036	55.25	0.06359
	14.25	0.771084	55.25	0.06459
	14.6875	0.783133	55.375	0.06559
	14.875	0.795181	55.5	0.06659
	16	0.807229	55.5	0.06759
	16.625	0.819277	55.75	0.06864
	17.5938	0.831325	56	0.06964
	18.5	0.843373	56.125	0.07064
	18.5	0.855422	56.25	0.07164
	18.625	0.86747	56.3985	0.07264
	21	0.879518	57	0.07364
	21.5	0.891566	57	0.07469
	21.875	0.903614	57.125	0.0757
	27.25	0.915663	57.25	0.0767
	28.125	0.927711	57.5	0.0777
	30.375	0.939759	57.5	0.0787
	53.906	0.951807	57.625	0.0797
	68.5	0.963855	57.6875	0.08075
	99.0935	0.975904	58	0.08175
	99.6015	0.987952	58.25	0.08275
	1906.69	1	58.5	0.08375
			58.5625	0.08475
			58.625	0.0858
			58.75	0.0868
			58.75	0.0878
			59.125	0.0888
			59.5	0.0898
			60.125	0.0908
			60.3125	0.09186
			60.8125	0.09286
			60.875	0.09386
			61	0.09486
			61.5	0.09586
			61.75	0.09686
			62.0625	0.09791
			62.5	0.09891
			62.625	0.09991
			62.75	0.10091
			62.797	0.10191
			63	0.10291
			63.5	0.10396
			64.406	0.10496
			64.5	0.10596
			64.875	0.10696
			65	0.10796
			65.703	0.10897
			65.8045	0.11002
			66	0.11102
			66.375	0.11202
			66.703	0.11302
			66.75	0.11402
			67.375	0.11502
			68.125	0.11607
			68.3985	0.11707
			68.6875	0.11807
			68.75	0.11907
			69	0.12007
			70.0625	0.12107
			70.5	0.12212
			70.625	0.12312
			71.75	0.12412
			71.875	0.12513
			72	0.12613
			72.375	0.12713
			72.5	0.12818
			72.75	0.12918
			73	0.13018
			73	0.13118
			73.3125	0.13218
			73.75	0.13318
			73.875	0.13423
			74.5625	0.13523
			74.875	0.13623
			74.8985	0.13723
			75.375	0.13823
			75.5	0.13923
			75.75	0.14028
			76	0.14128
			76.125	0.14229
			76.75	0.14329
			76.875	0.14429
			76.8985	0.14529
			77.5	0.14634
			77.625	0.14734
			78.5	0.14834
			78.625	0.14934
			79	0.15034
			79.25	0.15139
			79.5	0.15239
			79.625	0.15339
			79.75	0.15439
			79.75	0.15539
			79.75	0.15639
			79.875	0.15744
			80	0.15845
			80.875	0.15945
			81.25	0.16045
			81.25	0.16145
			81.875	0.16245
			82.125	0.1635
			82.8125	0.1645
			83.25	0.1655
			83.25	0.1665
			84	0.1675
			84	0.1685
			84.25	0.16955
			84.25	0.17055
			84.8122	0.17155
			86.5	0.17255
			87.5	0.17355
			87.75	0.17455
			87.75	0.17561
			88.1875	0.17661
			88.25	0.17761
			88.375	0.17861
			89	0.17961
			89.25	0.18061
			89.5625	0.18166
			90.625	0.18266
			90.75	0.18366
			90.875	0.18466
			91.25	0.18566
			91.3125	0.18666
			91.5	0.18771
			91.5625	0.18871
			92	0.18971
			93.1875	0.19071
			93.5	0.19172
			93.5	0.19272
			94.25	0.19377
			94.3125	0.19477
			95	0.19577
			95.125	0.19677
			95.25	0.19777
			95.375	0.19877
			95.3984	0.19982
			95.5	0.20082
			95.5	0.20182
			96.9061	0.20282
			97.25	0.20382
			97.75	0.20482
			98.625	0.20587
			98.8985	0.20687
			99	0.20787
			99.375	0.20888
			100	0.20988
			100.375	0.21093
			102.25	0.21193
			103.25	0.21293
			104.398	0.21393
			105.5	0.21493
			105.5	0.21593
			106.938	0.21698
			107.5	0.21798
			109.25	0.21898
			109.562	0.21998
			109.75	0.22098
			111.625	0.22198
			112.75	0.22303
			113.75	0.22403
			114	0.22504
			114.5	0.22604
			114.5	0.22704
			114.5	0.22804
			115.195	0.22909
			115.75	0.23009
			116.391	0.23109
			116.75	0.23209
			118.375	0.23309
			118.75	0.23409
			119.25	0.23514
			119.25	0.23614
			121	0.23714
			122.5	0.23814
			123.5	0.23914
			123.5	0.24014
			123.75	0.24119
			124.375	0.2422
			125.25	0.2432
			126	0.2442
			126.25	0.2452
			126.898	0.2462
			127	0.24725
			127	0.24825
			129.203	0.24925
			130	0.25025
			130.875	0.25125
			131	0.25225
			131	0.2533
			131.125	0.2543
			131.875	0.2553
			133.5	0.2563
			134.25	0.2573
			134.5	0.2583
			134.812	0.25936
			135.188	0.26036
			135.25	0.26136
			136.75	0.26236
			136.875	0.26336
			137	0.26436
			137.125	0.26541
			137.25	0.26641
			137.312	0.26741
			137.5	0.26841
			138.125	0.26941
			138.398	0.27046
			139.25	0.27146
			141.25	0.27246
			141.25	0.27346
			141.5	0.27446
			142	0.27547
			144.25	0.27652
			145.25	0.27752
			146.25	0.27852
			146.5	0.27952
			147.812	0.28052
			149.312	0.28152
			150.75	0.28257
			152	0.28357
			152	0.28457
			152.195	0.28557
			152.75	0.28657
			153.188	0.28757
			153.312	0.28862
			155.125	0.28962
			155.125	0.29062
			158	0.29162
			158.25	0.29263
			158.312	0.29363
			158.5	0.29468
			158.696	0.29568
			159	0.29668
			162.5	0.29768
			163	0.29868
			163.5	0.29968
			164.25	0.30073
			164.5	0.30173
			166	0.30273
			166.125	0.30373
			166.25	0.30473
			170.625	0.30573
			170.75	0.30678
			171.25	0.30778
			171.875	0.30879
			172.5	0.30979
			172.5	0.31079
			173.75	0.31179
			175.75	0.31284
			176.375	0.31384
			178.899	0.31484
			179.625	0.31584
			180.125	0.31684
			180.25	0.31784
			180.625	0.31889
			181.812	0.31989
			181.875	0.32089
			181.875	0.32189
			182	0.32289
			184	0.32389
			184	0.32494
			184.062	0.32595
			185	0.32695
			185.312	0.32795
			186.75	0.32895
			187	0.33
			187.5	0.331
			188	0.332
			188.438	0.333
			192.5	0.334
			192.5	0.335
			193.812	0.33605
			194.375	0.33705
			194.75	0.33805
			194.875	0.33905
			195.5	0.34005
			195.696	0.34105
			196	0.34211
			197.25	0.34311
			200.75	0.34411
			203	0.34511
			204.375	0.34611
			204.5	0.34711
			205	0.34816
			206.188	0.34916
			207.5	0.35016
			208.75	0.35116
			210.75	0.35216
			210.875	0.35316
			213.5	0.35421
			213.5	0.35521
			215.625	0.35621
			218.75	0.35721
			219	0.35821
			222.375	0.35922
			222.875	0.36027
			224.5	0.36127
			225.625	0.36227
			227	0.36327
			229.25	0.36427
			231.875	0.36527
			234	0.36632
			235.5	0.36732
			235.625	0.36832
			239.195	0.36932
			240.196	0.37032
			240.25	0.37132
			243.75	0.37237
			244.375	0.37337
			244.375	0.37437
			244.5	0.37538
			245.75	0.37638
			246.25	0.37738
			249	0.37843
			255.5	0.37943
			257	0.38043
			258	0.38143
			259.312	0.38243
			261.398	0.38343
			263.562	0.38448
			264.75	0.38548
			264.906	0.38648
			265.062	0.38748
			268.25	0.38848
			271	0.38948
			271.899	0.39053
			274	0.39153
			276	0.39254
			276.25	0.39354
			276.5	0.39454
			276.75	0.39559
			277.188	0.39659
			277.75	0.39759
			277.75	0.39859
			281.125	0.39959
			287.125	0.40059
			287.25	0.40164
			287.375	0.40264
			287.5	0.40364
			292.375	0.40464
			298.125	0.40564
			301.25	0.40664
			302.25	0.40769
			306.625	0.4087
			309.375	0.4097
			309.5	0.4107
			310.5	0.4117
			314.75	0.4127
			314.797	0.41375
			316.25	0.41475
			319.5	0.41575
			320.5	0.41675
			320.875	0.41775
			323	0.41875
			324.25	0.4198
			325.75	0.4208
			328	0.4218
			332.5	0.4228
			334.5	0.4238
			335.5	0.4248
			337.5	0.42586
			339.602	0.42686
			340.25	0.42786
			343.399	0.42886
			345.25	0.42986
			345.875	0.43086
			346.5	0.43191
			346.625	0.43291
			346.75	0.43391
			350.797	0.43491
			354.5	0.43591
			356.125	0.43691
			362.875	0.43796
			367.625	0.43896
			369	0.43996
			370.5	0.44096
			374.75	0.44197
			376	0.44297
			378.312	0.44402
			378.875	0.44502
			383	0.44602
			389.188	0.44702
			393.812	0.44802
			397.875	0.44902
			403.125	0.45007
			403.297	0.45107
			411	0.45207
			411.125	0.45307
			412.25	0.45407
			413	0.45512
			418.25	0.45612
			418.703	0.45712
			420	0.45812
			420.199	0.45913
			420.75	0.46013
			421	0.46118
			421.5	0.46218
			432.25	0.46318
			433.25	0.46418
			434.375	0.46518
			439.75	0.46618
			441	0.46723
			444.875	0.46823
			446	0.46923
			447.75	0.47023
			454.25	0.47123
			456.25	0.47223
			457	0.47328
			457.398	0.47428
			459.188	0.47529
			460.25	0.47629
			470	0.47729
			475.875	0.47829
			477.375	0.47934
			477.75	0.48034
			480	0.48134
			480.75	0.48234
			482	0.48334
			487.25	0.48434
			487.375	0.48539
			491.5	0.48639
			494.305	0.48739
			494.5	0.48839
			494.5	0.48939
			501	0.49039
			501.5	0.49144
			503	0.49245
			504.688	0.49345
			505.25	0.49445
			507.562	0.49545
			516	0.49645
			516.25	0.4975
			516.5	0.4985
			526.688	0.4995
			530.75	0.5005
			531.312	0.5015
			533	0.5025
			534.125	0.50355
			540.625	0.50455
			545	0.50555
			545.312	0.50655
			548	0.50755
			548.25	0.50856
			550	0.50961
			550.812	0.51061
			551	0.51161
			551.625	0.51261
			553.375	0.51361
			553.5	0.51466
			558.375	0.51566
			559	0.51666
			564.609	0.51766
			565.5	0.51866
			569.5	0.51966
			570.625	0.52071
			570.75	0.52171
			574.75	0.52271
			574.938	0.52371
			575.625	0.52471
			583.312	0.52572
			593.25	0.52677
			594	0.52777
			594.75	0.52877
			599.625	0.52977
			606	0.53077
			608	0.53177
			608.625	0.53282
			619.125	0.53382
			620.25	0.53482
			624.5	0.53582
			625.875	0.53682
			626.125	0.53782
			632.399	0.53887
			633.25	0.53987
			637.5	0.54087
			639.375	0.54188
			639.5	0.54288
			644.375	0.54388
			650.5	0.54493
			651.312	0.54593
			654.062	0.54693
			656.875	0.54793
			659	0.54893
			659	0.54993
			667	0.55098
			667.25	0.55198
			668.375	0.55298
			673.75	0.55398
			677.203	0.55498
			680.5	0.55598
			683.375	0.55703
			684.625	0.55803
			690.625	0.55904
			690.625	0.56004
			691.625	0.56104
			698.25	0.56204
			702.25	0.56309
			704.5	0.56409
			708.75	0.56509
			712.312	0.56609
			716.75	0.56709
			718.75	0.56809
			724.5	0.56914
			728.125	0.57014
			736.375	0.57114
			739.297	0.57214
			741.25	0.57314
			746	0.57419
			747.75	0.5752
			749.5	0.5762
			750	0.5772
			751.25	0.5782
			753.5	0.5792
			765	0.58025
			766.25	0.58125
			767.5	0.58225
			770.375	0.58325
			770.75	0.58425
			772.188	0.58525
			774.375	0.5863
			775.375	0.5873
			779.375	0.5883
			780.625	0.5893
			780.75	0.5903
			782	0.5913
			785.25	0.59236
			789.203	0.59336
			790.75	0.59436
			807.75	0.59536
			811.812	0.59636
			819.125	0.59736
			824.562	0.59841
			831.125	0.59941
			843.438	0.60041
			844.75	0.60141
			850.5	0.60241
			855.375	0.60341
			858	0.60446
			867	0.60546
			877.375	0.60646
			878.5	0.60746
			886	0.60847
			888.5	0.60947
			896.297	0.61052
			896.875	0.61152
			902.75	0.61252
			914	0.61352
			916.75	0.61452
			918.312	0.61552
			918.5	0.61657
			922.625	0.61757
			932.625	0.61857
			936.75	0.61957
			944	0.62057
			956.25	0.62157
			972	0.62262
			976.125	0.62362
			979.125	0.62462
			985	0.62563
			991.25	0.62663
			992.5	0.62763
			1022.3	0.62868
			1043.19	0.62968
			1057.25	0.63068
			1059.62	0.63168
			1062.88	0.63268
			1063	0.63368
			1063.88	0.63473
			1069.81	0.63573
			1075	0.63673
			1089	0.63773
			1089.5	0.63873
			1095.75	0.63978
			1104.88	0.64078
			1111	0.64179
			1111.6	0.64279
			1117	0.64379
			1121.38	0.64479
			1122.75	0.64584
			1127.91	0.64684
			1136.38	0.64784
			1143.5	0.64884
			1149	0.64984
			1159.5	0.65084
			1163	0.65189
			1195.12	0.65289
			1204.5	0.65389
			1223	0.65489
			1252.5	0.65589
			1262.88	0.65689
			1265.25	0.65794
			1266.12	0.65895
			1278.25	0.65995
			1283.5	0.66095
			1286.5	0.66195
			1291.25	0.66295
			1292.62	0.664
			1308.5	0.665
			1319.25	0.666
			1322.5	0.667
			1324.38	0.668
			1329.75	0.669
			1331.38	0.67005
			1363.69	0.67105
			1371.75	0.67205
			1381.25	0.67305
			1383.31	0.67405
			1404.25	0.67506
			1404.75	0.67611
			1413.75	0.67711
			1416	0.67811
			1418.94	0.67911
			1421.25	0.68011
			1429.25	0.68111
			1429.5	0.68216
			1435.5	0.68316
			1443.25	0.68416
			1460.75	0.68516
			1474.5	0.68616
			1484.5	0.68716
			1492.81	0.68821
			1495.62	0.68921
			1499.5	0.69021
			1507.7	0.69121
			1509	0.69222
			1518.5	0.69322
			1522.5	0.69427
			1522.62	0.69527
			1529	0.69627
			1532.41	0.69727
			1542.75	0.69827
			1549.25	0.69932
			1557.12	0.70032
			1564.5	0.70132
			1567.88	0.70232
			1571.62	0.70332
			1575.25	0.70432
			1580.8	0.70537
			1626.2	0.70637
			1635.12	0.70737
			1649.9	0.70838
			1655.62	0.70938
			1655.75	0.71038
			1667.25	0.71143
			1670.75	0.71243
			1673.3	0.71343
			1692.88	0.71443
			1716.62	0.71543
			1720.62	0.71643
			1723.75	0.71748
			1743.31	0.71848
			1746.25	0.71948
			1753.75	0.72048
			1782.25	0.72148
			1794.2	0.72248
			1805.62	0.72353
			1813.5	0.72453
			1825.75	0.72554
			1844.5	0.72654
			1865.5	0.72754
			1867.5	0.72854
			1887.5	0.72959
			1904.5	0.73059
			1929.25	0.73159
			2016.81	0.73259
			2037.89	0.73359
			2045.5	0.73459
			2048.5	0.73564
			2050.75	0.73664
			2058.88	0.73764
			2063	0.73864
			2084.3	0.73964
			2089	0.74064
			2109.25	0.7417
			2111.75	0.7427
			2121	0.7437
			2134.9	0.7447
			2151	0.7457
			2173.12	0.7467
			2184.25	0.74775
			2201.5	0.74875
			2210	0.74975
			2213.75	0.75075
			2222.59	0.75175
			2226.5	0.75275
			2240.75	0.7538
			2260.5	0.7548
			2263.62	0.7558
			2278.25	0.7568
			2283.44	0.7578
			2314.19	0.75886
			2320	0.75986
			2400.8	0.76086
			2405.5	0.76186
			2409.61	0.76286
			2435	0.76386
			2445.38	0.76491
			2467.5	0.76591
			2477.41	0.76691
			2480.75	0.76791
			2493.69	0.76891
			2496.25	0.76991
			2513.62	0.77096
			2528.59	0.77196
			2535	0.77296
			2541.75	0.77396
			2544.38	0.77496
			2559.12	0.77597
			2587.81	0.77702
			2589.75	0.77802
			2620.5	0.77902
			2627.62	0.78002
			2648.5	0.78102
			2651.5	0.78202
			2692.06	0.78307
			2757.5	0.78407
			2769	0.78507
			2772.75	0.78607
			2779	0.78707
			2784.31	0.78807
			2797.75	0.78912
			2827.6	0.79012
			2859.44	0.79112
			2912.09	0.79213
			2915.62	0.79313
			2935.88	0.79413
			2947.62	0.79518
			2956.62	0.79618
			3044.25	0.79718
			3052	0.79818
			3080.9	0.79918
			3083.62	0.80018
			3084	0.80123
			3091.7	0.80223
			3091.75	0.80323
			3099.25	0.80423
			3147.2	0.80523
			3182.25	0.80623
			3215.5	0.80728
			3216.25	0.80828
			3217	0.80929
			3219.25	0.81029
			3265.88	0.81129
			3275.75	0.81229
			3281.38	0.81334
			3287.75	0.81434
			3297.5	0.81534
			3370.75	0.81634
			3383.81	0.81734
			3405.5	0.81839
			3408.91	0.81939
			3425.6	0.82039
			3428.25	0.82139
			3451.62	0.82239
			3481	0.82339
			3502.75	0.82444
			3522	0.82545
			3535.38	0.82645
			3581.2	0.82745
			3593.7	0.82845
			3630.5	0.82945
			3645.2	0.8305
			3668.5	0.8315
			3687.25	0.8325
			3695.2	0.8335
			3733.12	0.8345
			3752	0.8355
			3752.5	0.83655
			3754.69	0.83755
			3776.75	0.83855
			3796	0.83955
			3852	0.84055
			3865.5	0.84155
			3866.12	0.84261
			3878.88	0.84361
			3925.12	0.84461
			4005.75	0.84561
			4031.62	0.84661
			4055.12	0.84761
			4083.91	0.84866
			4096	0.84966
			4106.41	0.85066
			4121.5	0.85166
			4182	0.85266
			4254	0.85366
			4301.5	0.85471
			4315.62	0.85571
			4377.7	0.85671
			4389.75	0.85771
			4413.25	0.85872
			4444.12	0.85972
			4457.11	0.86077
			4533.25	0.86177
			4553.5	0.86277
			4581	0.86377
			4658.75	0.86477
			4708.19	0.86577
			4710.75	0.86682
			4783.75	0.86782
			4854.88	0.86882
			4865	0.86982
			4886.75	0.87082
			4995	0.87182
			4997.5	0.87287
			5052.7	0.87387
			5120.1	0.87487
			5124.88	0.87588
			5142.38	0.87688
			5194.5	0.87788
			5203	0.87893
			5231.5	0.87993
			5239.91	0.88093
			5258.25	0.88193
			5260.38	0.88293
			5270	0.88398
			5276	0.88498
			5280.5	0.88598
			5284.12	0.88698
			5307.7	0.88798
			5371.88	0.88898
			5377.25	0.89003
			5419.5	0.89103
			5449.5	0.89204
			5520.5	0.89304
			5526.75	0.89404
			5565.3	0.89504
			5629.5	0.89609
			5644.88	0.89709
			5754	0.89809
			5784.75	0.89909
			5802.25	0.90009
			5844.3	0.90109
			5959.12	0.90214
			5964	0.90314
			6019.69	0.90414
			6054.75	0.90514
			6129.75	0.90614
			6134	0.90714
			6135.2	0.90819
			6179.25	0.9092
			6209.5	0.9102
			6252.3	0.9112
			6268.5	0.9122
			6298	0.9132
			6319.91	0.91425
			6374	0.91525
			6383.12	0.91625
			6399.12	0.91725
			6453.25	0.91825
			6532.25	0.91925
			6549.5	0.9203
			6555	0.9213
			6619.7	0.9223
			6662.62	0.9233
			6870.62	0.9243
			6978.25	0.92531
			7153.8	0.92636
			7244.62	0.92736
			7290.25	0.92836
			7330	0.92936
			7380.3	0.93036
			7722.5	0.93136
			7845.62	0.93241
			8115.62	0.93341
			8133.75	0.93441
			8141.25	0.93541
			8145.25	0.93641
			8186	0.93741
			8442.5	0.93846
			8444.81	0.93946
			8643.38	0.94046
			8660.31	0.94146
			8777.59	0.94247
			8920.75	0.94352
			9120.75	0.94452
			9215	0.94552
			9253.75	0.94652
			9376.5	0.94752
			9570.89	0.94852
			9661	0.94957
			10052.4	0.95057
			10236.8	0.95157
			10362.2	0.95257
			10365.8	0.95357
			10751.5	0.95457
			10817.5	0.95562
			11550	0.95662
			11711.5	0.95762
			12027.8	0.95863
			12294.9	0.95963
			12299.1	0.96063
			12333.5	0.96168
			12838.5	0.96268
			12997.8	0.96368
			13101.8	0.96468
			13121.8	0.96568
			13324.5	0.96668
			13396	0.96773
			13455.5	0.96873
			13534.4	0.96973
			14370.4	0.97073
			14623.9	0.97173
			14961	0.97273
			15109.1	0.97378
			15505.9	0.97478
			15686.2	0.97579
			16695.2	0.97679
			16811.6	0.97779
			17031.2	0.97879
			17509.2	0.97984
			17823.7	0.98084
			18802.8	0.98184
			18879	0.98284
			19324.2	0.98384
			20392	0.98484
			21406	0.98589
			22305	0.98689
			29219.8	0.98789
			31507.5	0.98889
			32265.8	0.98989
			33831.5	0.99089
			35075.3	0.99195
			38974.8	0.99295
			39527.2	0.99395
			40909.1	0.99495
			45282.5	0.99595
			45331.8	0.99695
			45691	0.998
			47227.5	0.999
			78101	1

## Sheet: Fig.3c
BLM lipid composition:	PS/PE/PC/PIP2/DAG
Condition:	Presence of Munc13-1 before pore opening
Stable open states:	O1	O2
	1	1.09747
	1	1.22222
	1	1.33333
	1	1.33654
	1	1.16832
p-value (Student's T test):	0.00382935

## Sheet: Fig.3d
BLM lipid composition:	PS/PE/PC/PIP2/DAG
Condition:	No SNARE chaperones		Munc13-1
	Closed dwell time (ms)	CDF	Closed dwell time (ms)	CDF
	44	0	3.703	0
	44	0.001	3.703	0.000518403
	44.125	0.002	3.7031	0.00103681
	44.25	0.00305	3.7185	0.00155521
	44.375	0.00405	3.7185	0.00207361
	44.625	0.00505	3.7185	0.00259202
	44.75	0.00605	3.7185	0.00311042
	45.125	0.00705	3.7185	0.00362882
	45.25	0.00805	3.7187	0.00414723
	45.25	0.00911	3.75	0.00466563
	45.4375	0.01011	3.75	0.00518403
	45.625	0.01111	3.75	0.00570244
	45.75	0.01211	3.75	0.00622084
	45.75	0.01311	3.75	0.00673924
	45.9375	0.01411	3.75	0.00725765
	46	0.01516	3.75	0.00777605
	46.1875	0.01616	3.75	0.00829445
	46.25	0.01716	3.75	0.00881286
	46.5	0.01816	3.75	0.00933126
	46.5	0.01916	3.75	0.00984966
	46.875	0.02016	3.75	0.0103681
	46.9061	0.02121	3.75	0.0108865
	47.5	0.02221	3.75	0.0114049
	47.5	0.02321	3.75	0.0119233
	47.5	0.02421	3.75	0.0124417
	47.75	0.02522	3.75	0.0129601
	47.875	0.02627	3.75	0.0134785
	47.906	0.02727	3.75	0.0139969
	48.0625	0.02827	3.75	0.0145153
	48.1875	0.02927	3.75	0.0150337
	48.5	0.03027	3.75	0.0155521
	49	0.03127	3.75	0.0160705
	49.125	0.03232	3.75	0.0165889
	49.25	0.03332	3.7813	0.0171073
	49.625	0.03432	3.7815	0.0176257
	49.6954	0.03532	3.7969	0.0181441
	49.875	0.03632	3.797	0.0186625
	50	0.03732	3.797	0.0191809
	50.1955	0.03837	3.797	0.0196993
	50.6016	0.03937	3.8122	0.0202177
	50.75	0.04037	3.8122	0.0207361
	51.1955	0.04137	3.8122	0.0212545
	51.25	0.04238	3.8125	0.0217729
	52	0.04338	3.8125	0.0222913
	52.0625	0.04443	3.8125	0.0228097
	52.375	0.04543	3.8125	0.0233281
	52.5	0.04643	3.8125	0.0238466
	52.625	0.04743	3.8125	0.024365
	52.625	0.04843	3.8125	0.0248834
	52.625	0.04943	3.8125	0.0254018
	52.875	0.05048	3.8125	0.0259202
	52.9062	0.05148	3.8125	0.0264386
	53	0.05248	3.8125	0.026957
	53.0625	0.05348	3.8125	0.0274754
	53.25	0.05448	3.8125	0.0279938
	53.3125	0.05548	3.8125	0.0285122
	53.625	0.05653	3.8125	0.0290306
	53.875	0.05753	3.8125	0.029549
	54.25	0.05854	3.8125	0.0300674
	54.25	0.05954	3.8125	0.0305858
	54.75	0.06054	3.8125	0.0311042
	54.75	0.06154	3.8125	0.0316226
	55	0.06259	3.8125	0.032141
	55.25	0.06359	3.8125	0.0326594
	55.25	0.06459	3.8125	0.0331778
	55.375	0.06559	3.8125	0.0336962
	55.5	0.06659	3.8125	0.0342146
	55.5	0.06759	3.8125	0.034733
	55.75	0.06864	3.8125	0.0352514
	56	0.06964	3.875	0.0357698
	56.125	0.07064	3.875	0.0362882
	56.25	0.07164	3.875	0.0368066
	56.3985	0.07264	3.875	0.037325
	57	0.07364	3.875	0.0378434
	57	0.07469	3.875	0.0383618
	57.125	0.0757	3.875	0.0388802
	57.25	0.0767	3.875	0.0393987
	57.5	0.0777	3.875	0.0399171
	57.5	0.0787	3.875	0.0404355
	57.625	0.0797	3.875	0.0409539
	57.6875	0.08075	3.875	0.0414723
	58	0.08175	3.875	0.0419907
	58.25	0.08275	3.875	0.0425091
	58.5	0.08375	3.875	0.0430275
	58.5625	0.08475	3.875	0.0435459
	58.625	0.0858	3.875	0.0440643
	58.75	0.0868	3.875	0.0445827
	58.75	0.0878	3.875	0.0451011
	59.125	0.0888	3.875	0.0456195
	59.5	0.0898	3.875	0.0461379
	60.125	0.0908	3.875	0.0466563
	60.3125	0.09186	3.875	0.0471747
	60.8125	0.09286	3.8909	0.0476931
	60.875	0.09386	3.8909	0.0482115
	61	0.09486	3.8995	0.0487299
	61.5	0.09586	3.9	0.0492483
	61.75	0.09686	3.906	0.0497667
	62.0625	0.09791	3.9062	0.0502851
	62.5	0.09891	3.9063	0.0508035
	62.625	0.09991	3.9063	0.0513219
	62.75	0.10091	3.9065	0.0518403
	62.797	0.10191	3.9375	0.0523587
	63	0.10291	3.9375	0.0528771
	63.5	0.10396	3.9375	0.0533955
	64.406	0.10496	3.9375	0.0539139
	64.5	0.10596	3.9375	0.0544323
	64.875	0.10696	3.9375	0.0549508
	65	0.10796	3.9375	0.0554692
	65.703	0.10897	3.9375	0.0559876
	65.8045	0.11002	3.9375	0.056506
	66	0.11102	3.9375	0.0570244
	66.375	0.11202	3.9375	0.0575428
	66.703	0.11302	3.9375	0.0580612
	66.75	0.11402	3.9375	0.0585796
	67.375	0.11502	3.9375	0.059098
	68.125	0.11607	4	0.0596164
	68.3985	0.11707	4	0.0601348
	68.6875	0.11807	4	0.0606532
	68.75	0.11907	4	0.0611716
	69	0.12007	4	0.06169
	70.0625	0.12107	4	0.0622084
	70.5	0.12212	4	0.0627268
	70.625	0.12312	4	0.0632452
	71.75	0.12412	4	0.0637636
	71.875	0.12513	4	0.064282
	72	0.12613	4	0.0648004
	72.375	0.12713	4	0.0653188
	72.5	0.12818	4	0.0658372
	72.75	0.12918	4	0.0663556
	73	0.13018	4	0.066874
	73	0.13118	4	0.0673924
	73.3125	0.13218	4	0.0679108
	73.75	0.13318	4	0.0684292
	73.875	0.13423	4	0.0689476
	74.5625	0.13523	4	0.069466
	74.875	0.13623	4	0.0699844
	74.8985	0.13723	4	0.0705029
	75.375	0.13823	4	0.0710213
	75.5	0.13923	4	0.0715397
	75.75	0.14028	4	0.0720581
	76	0.14128	4	0.0725765
	76.125	0.14229	4	0.0730949
	76.75	0.14329	4	0.0736133
	76.875	0.14429	4	0.0741317
	76.8985	0.14529	4	0.0746501
	77.5	0.14634	4	0.0751685
	77.625	0.14734	4	0.0756869
	78.5	0.14834	4	0.0762053
	78.625	0.14934	4	0.0767237
	79	0.15034	4	0.0772421
	79.25	0.15139	4	0.0777605
	79.5	0.15239	4	0.0782789
	79.625	0.15339	4	0.0787973
	79.75	0.15439	4	0.0793157
	79.75	0.15539	4	0.0798341
	79.75	0.15639	4	0.0803525
	79.875	0.15744	4	0.0808709
	80	0.15845	4	0.0813893
	80.875	0.15945	4	0.0819077
	81.25	0.16045	4	0.0824261
	81.25	0.16145	4	0.0829445
	81.875	0.16245	4	0.0834629
	82.125	0.1635	4	0.0839813
	82.8125	0.1645	4	0.0844997
	83.25	0.1655	4	0.0850181
	83.25	0.1665	4	0.0855365
	84	0.1675	4.0625	0.086055
	84	0.1685	4.0625	0.0865734
	84.25	0.16955	4.0625	0.0870918
	84.25	0.17055	4.0625	0.0876102
	84.8122	0.17155	4.0625	0.0881286
	86.5	0.17255	4.0625	0.088647
	87.5	0.17355	4.0625	0.0891654
	87.75	0.17455	4.0625	0.0896838
	87.75	0.17561	4.0625	0.0902022
	88.1875	0.17661	4.0935	0.0907206
	88.25	0.17761	4.0935	0.091239
	88.375	0.17861	4.0937	0.0917574
	89	0.17961	4.0937	0.0922758
	89.25	0.18061	4.0937	0.0927942
	89.5625	0.18166	4.0937	0.0933126
	90.625	0.18266	4.0937	0.093831
	90.75	0.18366	4.0937	0.0943494
	90.875	0.18466	4.0937	0.0948678
	91.25	0.18566	4.0938	0.0953862
	91.3125	0.18666	4.0938	0.0959046
	91.5	0.18771	4.0938	0.096423
	91.5625	0.18871	4.0939	0.0969414
	92	0.18971	4.0939	0.0974598
	93.1875	0.19071	4.0939	0.0979782
	93.5	0.19172	4.0939	0.0984966
	93.5	0.19272	4.0939	0.099015
	94.25	0.19377	4.094	0.0995334
	94.3125	0.19477	4.1015	0.100052
	95	0.19577	4.1091	0.10057
	95.125	0.19677	4.125	0.101089
	95.25	0.19777	4.125	0.101607
	95.375	0.19877	4.125	0.102125
	95.3984	0.19982	4.125	0.102644
	95.5	0.20082	4.125	0.103162
	95.5	0.20182	4.125	0.103681
	96.9061	0.20282	4.125	0.104199
	97.25	0.20382	4.125	0.104717
	97.75	0.20482	4.125	0.105236
	98.625	0.20587	4.125	0.105754
	98.8985	0.20687	4.125	0.106273
	99	0.20787	4.125	0.106791
	99.375	0.20888	4.125	0.107309
	100	0.20988	4.125	0.107828
	100.375	0.21093	4.125	0.108346
	102.25	0.21193	4.125	0.108865
	103.25	0.21293	4.125	0.109383
	104.398	0.21393	4.125	0.109902
	105.5	0.21493	4.125	0.11042
	105.5	0.21593	4.125	0.110938
	106.938	0.21698	4.125	0.111457
	107.5	0.21798	4.125	0.111975
	109.25	0.21898	4.125	0.112494
	109.562	0.21998	4.125	0.113012
	109.75	0.22098	4.1875	0.11353
	111.625	0.22198	4.1875	0.114049
	112.75	0.22303	4.1875	0.114567
	113.75	0.22403	4.1875	0.115086
	114	0.22504	4.1875	0.115604
	114.5	0.22604	4.1875	0.116122
	114.5	0.22704	4.1875	0.116641
	114.5	0.22804	4.1875	0.117159
	115.195	0.22909	4.1875	0.117678
	115.75	0.23009	4.1875	0.118196
	116.391	0.23109	4.1875	0.118714
	116.75	0.23209	4.1875	0.119233
	118.375	0.23309	4.1875	0.119751
	118.75	0.23409	4.1875	0.12027
	119.25	0.23514	4.1875	0.120788
	119.25	0.23614	4.1875	0.121306
	121	0.23714	4.1875	0.121825
	122.5	0.23814	4.203	0.122343
	123.5	0.23914	4.2031	0.122862
	123.5	0.24014	4.2031	0.12338
	123.75	0.24119	4.2031	0.123898
	124.375	0.2422	4.2187	0.124417
	125.25	0.2432	4.25	0.124935
	126	0.2442	4.25	0.125454
	126.25	0.2452	4.25	0.125972
	126.898	0.2462	4.25	0.12649
	127	0.24725	4.25	0.127009
	127	0.24825	4.25	0.127527
	129.203	0.24925	4.25	0.128046
	130	0.25025	4.25	0.128564
	130.875	0.25125	4.25	0.129082
	131	0.25225	4.25	0.129601
	131	0.2533	4.25	0.130119
	131.125	0.2543	4.25	0.130638
	131.875	0.2553	4.25	0.131156
	133.5	0.2563	4.25	0.131674
	134.25	0.2573	4.25	0.132193
	134.5	0.2583	4.25	0.132711
	134.812	0.25936	4.25	0.13323
	135.188	0.26036	4.25	0.133748
	135.25	0.26136	4.2813	0.134266
	136.75	0.26236	4.2813	0.134785
	136.875	0.26336	4.2815	0.135303
	137	0.26436	4.2815	0.135822
	137.125	0.26541	4.2969	0.13634
	137.25	0.26641	4.2969	0.136858
	137.312	0.26741	4.2987	0.137377
	137.5	0.26841	4.3	0.137895
	138.125	0.26941	4.3125	0.138414
	138.398	0.27046	4.3125	0.138932
	139.25	0.27146	4.3125	0.13945
	141.25	0.27246	4.3125	0.139969
	141.25	0.27346	4.3125	0.140487
	141.5	0.27446	4.3125	0.141006
	142	0.27547	4.3125	0.141524
	144.25	0.27652	4.3125	0.142043
	145.25	0.27752	4.3125	0.142561
	146.25	0.27852	4.3125	0.143079
	146.5	0.27952	4.3125	0.143598
	147.812	0.28052	4.3125	0.144116
	149.312	0.28152	4.3125	0.144635
	150.75	0.28257	4.3125	0.145153
	152	0.28357	4.3125	0.145671
	152	0.28457	4.3125	0.14619
	152.195	0.28557	4.3125	0.146708
	152.75	0.28657	4.3125	0.147227
	153.188	0.28757	4.375	0.147745
	153.312	0.28862	4.375	0.148263
	155.125	0.28962	4.375	0.148782
	155.125	0.29062	4.375	0.1493
	158	0.29162	4.375	0.149819
	158.25	0.29263	4.375	0.150337
	158.312	0.29363	4.375	0.150855
	158.5	0.29468	4.375	0.151374
	158.696	0.29568	4.375	0.151892
	159	0.29668	4.375	0.152411
	162.5	0.29768	4.375	0.152929
	163	0.29868	4.375	0.153447
	163.5	0.29968	4.375	0.153966
	164.25	0.30073	4.375	0.154484
	164.5	0.30173	4.375	0.155003
	166	0.30273	4.375	0.155521
	166.125	0.30373	4.375	0.156039
	166.25	0.30473	4.375	0.156558
	170.625	0.30573	4.375	0.157076
	170.75	0.30678	4.375	0.157595
	171.25	0.30778	4.375	0.158113
	171.875	0.30879	4.375	0.158631
	172.5	0.30979	4.375	0.15915
	172.5	0.31079	4.3984	0.159668
	173.75	0.31179	4.4005	0.160187
	175.75	0.31284	4.4005	0.160705
	176.375	0.31384	4.406	0.161223
	178.899	0.31484	4.406	0.161742
	179.625	0.31584	4.406	0.16226
	180.125	0.31684	4.4062	0.162779
	180.25	0.31784	4.4062	0.163297
	180.625	0.31889	4.4375	0.163815
	181.812	0.31989	4.4375	0.164334
	181.875	0.32089	4.4375	0.164852
	181.875	0.32189	4.4375	0.165371
	182	0.32289	4.4375	0.165889
	184	0.32389	4.4375	0.166407
	184	0.32494	4.5	0.166926
	184.062	0.32595	4.5	0.167444
	185	0.32695	4.5	0.167963
	185.312	0.32795	4.5	0.168481
	186.75	0.32895	4.5	0.168999
	187	0.33	4.5	0.169518
	187.5	0.331	4.5	0.170036
	188	0.332	4.5	0.170555
	188.438	0.333	4.5	0.171073
	192.5	0.334	4.5	0.171591
	192.5	0.335	4.5	0.17211
	193.812	0.33605	4.5	0.172628
	194.375	0.33705	4.5	0.173147
	194.75	0.33805	4.5	0.173665
	194.875	0.33905	4.5	0.174184
	195.5	0.34005	4.5	0.174702
	195.696	0.34105	4.5	0.17522
	196	0.34211	4.5	0.175739
	197.25	0.34311	4.5	0.176257
	200.75	0.34411	4.5	0.176776
	203	0.34511	4.5	0.177294
	204.375	0.34611	4.5	0.177812
	204.5	0.34711	4.5	0.178331
	205	0.34816	4.5	0.178849
	206.188	0.34916	4.5	0.179368
	207.5	0.35016	4.5	0.179886
	208.75	0.35116	4.5	0.180404
	210.75	0.35216	4.5	0.180923
	210.875	0.35316	4.5	0.181441
	213.5	0.35421	4.5	0.18196
	213.5	0.35521	4.5	0.182478
	215.625	0.35621	4.5	0.182996
	218.75	0.35721	4.5	0.183515
	219	0.35821	4.5625	0.184033
	222.375	0.35922	4.5625	0.184552
	222.875	0.36027	4.5625	0.18507
	224.5	0.36127	4.5625	0.185588
	225.625	0.36227	4.5625	0.186107
	227	0.36327	4.5625	0.186625
	229.25	0.36427	4.5625	0.187144
	231.875	0.36527	4.5625	0.187662
	234	0.36632	4.5625	0.18818
	235.5	0.36732	4.5625	0.188699
	235.625	0.36832	4.5935	0.189217
	239.195	0.36932	4.5938	0.189736
	240.196	0.37032	4.5938	0.190254
	240.25	0.37132	4.5938	0.190772
	243.75	0.37237	4.5939	0.191291
	244.375	0.37337	4.594	0.191809
	244.375	0.37437	4.6092	0.192328
	244.5	0.37538	4.625	0.192846
	245.75	0.37638	4.625	0.193364
	246.25	0.37738	4.625	0.193883
	249	0.37843	4.625	0.194401
	255.5	0.37943	4.625	0.19492
	257	0.38043	4.625	0.195438
	258	0.38143	4.625	0.195956
	259.312	0.38243	4.625	0.196475
	261.398	0.38343	4.625	0.196993
	263.562	0.38448	4.625	0.197512
	264.75	0.38548	4.625	0.19803
	264.906	0.38648	4.625	0.198548
	265.062	0.38748	4.625	0.199067
	268.25	0.38848	4.625	0.199585
	271	0.38948	4.625	0.200104
	271.899	0.39053	4.625	0.200622
	274	0.39153	4.625	0.20114
	276	0.39254	4.625	0.201659
	276.25	0.39354	4.625	0.202177
	276.5	0.39454	4.625	0.202696
	276.75	0.39559	4.6875	0.203214
	277.188	0.39659	4.6875	0.203733
	277.75	0.39759	4.6875	0.204251
	277.75	0.39859	4.6875	0.204769
	281.125	0.39959	4.6875	0.205288
	287.125	0.40059	4.6875	0.205806
	287.25	0.40164	4.6875	0.206325
	287.375	0.40264	4.6875	0.206843
	287.5	0.40364	4.6875	0.207361
	292.375	0.40464	4.6875	0.20788
	298.125	0.40564	4.6875	0.208398
	301.25	0.40664	4.6875	0.208917
	302.25	0.40769	4.6875	0.209435
	306.625	0.4087	4.6875	0.209953
	309.375	0.4097	4.6875	0.210472
	309.5	0.4107	4.6875	0.21099
	310.5	0.4117	4.6875	0.211509
	314.75	0.4127	4.6878	0.212027
	314.797	0.41375	4.7013	0.212545
	316.25	0.41475	4.703	0.213064
	319.5	0.41575	4.7187	0.213582
	320.5	0.41675	4.7187	0.214101
	320.875	0.41775	4.7187	0.214619
	323	0.41875	4.75	0.215137
	324.25	0.4198	4.75	0.215656
	325.75	0.4208	4.75	0.216174
	328	0.4218	4.75	0.216693
	332.5	0.4228	4.75	0.217211
	334.5	0.4238	4.75	0.217729
	335.5	0.4248	4.75	0.218248
	337.5	0.42586	4.75	0.218766
	339.602	0.42686	4.75	0.219285
	340.25	0.42786	4.75	0.219803
	343.399	0.42886	4.7813	0.220321
	345.25	0.42986	4.7813	0.22084
	345.875	0.43086	4.797	0.221358
	346.5	0.43191	4.8045	0.221877
	346.625	0.43291	4.8125	0.222395
	346.75	0.43391	4.8125	0.222913
	350.797	0.43491	4.8125	0.223432
	354.5	0.43591	4.8125	0.22395
	356.125	0.43691	4.8125	0.224469
	362.875	0.43796	4.8125	0.224987
	367.625	0.43896	4.8125	0.225505
	369	0.43996	4.8125	0.226024
	370.5	0.44096	4.8125	0.226542
	374.75	0.44197	4.8125	0.227061
	376	0.44297	4.8125	0.227579
	378.312	0.44402	4.8125	0.228097
	378.875	0.44502	4.8125	0.228616
	383	0.44602	4.8125	0.229134
	389.188	0.44702	4.8125	0.229653
	393.812	0.44802	4.8125	0.230171
	397.875	0.44902	4.875	0.230689
	403.125	0.45007	4.875	0.231208
	403.297	0.45107	4.875	0.231726
	411	0.45207	4.875	0.232245
	411.125	0.45307	4.875	0.232763
	412.25	0.45407	4.875	0.233281
	413	0.45512	4.875	0.2338
	418.25	0.45612	4.875	0.234318
	418.703	0.45712	4.875	0.234837
	420	0.45812	4.875	0.235355
	420.199	0.45913	4.875	0.235874
	420.75	0.46013	4.875	0.236392
	421	0.46118	4.875	0.23691
	421.5	0.46218	4.875	0.237429
	432.25	0.46318	4.875	0.237947
	433.25	0.46418	4.875	0.238466
	434.375	0.46518	4.875	0.238984
	439.75	0.46618	4.875	0.239502
	441	0.46723	4.875	0.240021
	444.875	0.46823	4.875	0.240539
	446	0.46923	4.875	0.241058
	447.75	0.47023	4.875	0.241576
	454.25	0.47123	4.8985	0.242094
	456.25	0.47223	4.8985	0.242613
	457	0.47328	4.906	0.243131
	457.398	0.47428	4.906	0.24365
	459.188	0.47529	4.9061	0.244168
	460.25	0.47629	4.9061	0.244686
	470	0.47729	4.9062	0.245205
	475.875	0.47829	4.9063	0.245723
	477.375	0.47934	4.9065	0.246242
	477.75	0.48034	4.9065	0.24676
	480	0.48134	4.9375	0.247278
	480.75	0.48234	4.9375	0.247797
	482	0.48334	4.9375	0.248315
	487.25	0.48434	4.9375	0.248834
	487.375	0.48539	4.9375	0.249352
	491.5	0.48639	4.9375	0.24987
	494.305	0.48739	4.9375	0.250389
	494.5	0.48839	4.9375	0.250907
	494.5	0.48939	4.9375	0.251426
	501	0.49039	4.9375	0.251944
	501.5	0.49144	5	0.252462
	503	0.49245	5	0.252981
	504.688	0.49345	5	0.253499
	505.25	0.49445	5	0.254018
	507.562	0.49545	5	0.254536
	516	0.49645	5	0.255054
	516.25	0.4975	5	0.255573
	516.5	0.4985	5	0.256091
	526.688	0.4995	5	0.25661
	530.75	0.5005	5	0.257128
	531.312	0.5015	5	0.257646
	533	0.5025	5	0.258165
	534.125	0.50355	5	0.258683
	540.625	0.50455	5	0.259202
	545	0.50555	5	0.25972
	545.312	0.50655	5	0.260238
	548	0.50755	5	0.260757
	548.25	0.50856	5	0.261275
	550	0.50961	5	0.261794
	550.812	0.51061	5	0.262312
	551	0.51161	5	0.26283
	551.625	0.51261	5	0.263349
	553.375	0.51361	5	0.263867
	553.5	0.51466	5	0.264386
	558.375	0.51566	5	0.264904
	559	0.51666	5	0.265422
	564.609	0.51766	5	0.265941
	565.5	0.51866	5	0.266459
	569.5	0.51966	5	0.266978
	570.625	0.52071	5	0.267496
	570.75	0.52171	5	0.268015
	574.75	0.52271	5	0.268533
	574.938	0.52371	5	0.269051
	575.625	0.52471	5	0.26957
	583.312	0.52572	5	0.270088
	593.25	0.52677	5	0.270607
	594	0.52777	5	0.271125
	594.75	0.52877	5	0.271643
	599.625	0.52977	5.0625	0.272162
	606	0.53077	5.0625	0.27268
	608	0.53177	5.0625	0.273199
	608.625	0.53282	5.0625	0.273717
	619.125	0.53382	5.0625	0.274235
	620.25	0.53482	5.0935	0.274754
	624.5	0.53582	5.0937	0.275272
	625.875	0.53682	5.0938	0.275791
	626.125	0.53782	5.0938	0.276309
	632.399	0.53887	5.1016	0.276827
	633.25	0.53987	5.1092	0.277346
	637.5	0.54087	5.125	0.277864
	639.375	0.54188	5.125	0.278383
	639.5	0.54288	5.125	0.278901
	644.375	0.54388	5.125	0.279419
	650.5	0.54493	5.125	0.279938
	651.312	0.54593	5.125	0.280456
	654.062	0.54693	5.125	0.280975
	656.875	0.54793	5.125	0.281493
	659	0.54893	5.125	0.282011
	659	0.54993	5.125	0.28253
	667	0.55098	5.125	0.283048
	667.25	0.55198	5.125	0.283567
	668.375	0.55298	5.125	0.284085
	673.75	0.55398	5.125	0.284603
	677.203	0.55498	5.125	0.285122
	680.5	0.55598	5.125	0.28564
	683.375	0.55703	5.125	0.286159
	684.625	0.55803	5.125	0.286677
	690.625	0.55904	5.125	0.287195
	690.625	0.56004	5.125	0.287714
	691.625	0.56104	5.125	0.288232
	698.25	0.56204	5.125	0.288751
	702.25	0.56309	5.1875	0.289269
	704.5	0.56409	5.1875	0.289787
	708.75	0.56509	5.1875	0.290306
	712.312	0.56609	5.1875	0.290824
	716.75	0.56709	5.1875	0.291343
	718.75	0.56809	5.1875	0.291861
	724.5	0.56914	5.1875	0.292379
	728.125	0.57014	5.1875	0.292898
	736.375	0.57114	5.1875	0.293416
	739.297	0.57214	5.1875	0.293935
	741.25	0.57314	5.1875	0.294453
	746	0.57419	5.1875	0.294971
	747.75	0.5752	5.1875	0.29549
	749.5	0.5762	5.1875	0.296008
	750	0.5772	5.1875	0.296527
	751.25	0.5782	5.1875	0.297045
	753.5	0.5792	5.1875	0.297564
	765	0.58025	5.1875	0.298082
	766.25	0.58125	5.1875	0.2986
	767.5	0.58225	5.1875	0.299119
	770.375	0.58325	5.1878	0.299637
	770.75	0.58425	5.1878	0.300156
	772.188	0.58525	5.1955	0.300674
	774.375	0.5863	5.2002	0.301192
	775.375	0.5873	5.2003	0.301711
	779.375	0.5883	5.2185	0.302229
	780.625	0.5893	5.2187	0.302748
	780.75	0.5903	5.2187	0.303266
	782	0.5913	5.25	0.303784
	785.25	0.59236	5.25	0.304303
	789.203	0.59336	5.25	0.304821
	790.75	0.59436	5.25	0.30534
	807.75	0.59536	5.25	0.305858
	811.812	0.59636	5.25	0.306376
	819.125	0.59736	5.25	0.306895
	824.562	0.59841	5.25	0.307413
	831.125	0.59941	5.25	0.307932
	843.438	0.60041	5.25	0.30845
	844.75	0.60141	5.2815	0.308968
	850.5	0.60241	5.2969	0.309487
	855.375	0.60341	5.297	0.310005
	858	0.60446	5.301	0.310524
	867	0.60546	5.3122	0.311042
	877.375	0.60646	5.3122	0.31156
	878.5	0.60746	5.3122	0.312079
	886	0.60847	5.3125	0.312597
	888.5	0.60947	5.3125	0.313116
	896.297	0.61052	5.3125	0.313634
	896.875	0.61152	5.3125	0.314152
	902.75	0.61252	5.3125	0.314671
	914	0.61352	5.3125	0.315189
	916.75	0.61452	5.3125	0.315708
	918.312	0.61552	5.3125	0.316226
	918.5	0.61657	5.3125	0.316744
	922.625	0.61757	5.3125	0.317263
	932.625	0.61857	5.3125	0.317781
	936.75	0.61957	5.3125	0.3183
	944	0.62057	5.3125	0.318818
	956.25	0.62157	5.3125	0.319336
	972	0.62262	5.3125	0.319855
	976.125	0.62362	5.3125	0.320373
	979.125	0.62462	5.375	0.320892
	985	0.62563	5.375	0.32141
	991.25	0.62663	5.375	0.321928
	992.5	0.62763	5.375	0.322447
	1022.3	0.62868	5.375	0.322965
	1043.19	0.62968	5.375	0.323484
	1057.25	0.63068	5.375	0.324002
	1059.62	0.63168	5.375	0.32452
	1062.88	0.63268	5.375	0.325039
	1063	0.63368	5.375	0.325557
	1063.88	0.63473	5.375	0.326076
	1069.81	0.63573	5.375	0.326594
	1075	0.63673	5.375	0.327112
	1089	0.63773	5.375	0.327631
	1089.5	0.63873	5.375	0.328149
	1095.75	0.63978	5.375	0.328668
	1104.88	0.64078	5.375	0.329186
	1111	0.64179	5.375	0.329705
	1111.6	0.64279	5.375	0.330223
	1117	0.64379	5.375	0.330741
	1121.38	0.64479	5.3908	0.33126
	1122.75	0.64584	5.3909	0.331778
	1127.91	0.64684	5.3984	0.332297
	1136.38	0.64784	5.4061	0.332815
	1143.5	0.64884	5.4062	0.333333
	1149	0.64984	5.4063	0.333852
	1159.5	0.65084	5.4065	0.33437
	1163	0.65189	5.4065	0.334889
	1195.12	0.65289	5.4065	0.335407
	1204.5	0.65389	5.4375	0.335925
	1223	0.65489	5.4375	0.336444
	1252.5	0.65589	5.4375	0.336962
	1262.88	0.65689	5.4375	0.337481
	1265.25	0.65794	5.4375	0.337999
	1266.12	0.65895	5.4375	0.338517
	1278.25	0.65995	5.4375	0.339036
	1283.5	0.66095	5.5	0.339554
	1286.5	0.66195	5.5	0.340073
	1291.25	0.66295	5.5	0.340591
	1292.62	0.664	5.5	0.341109
	1308.5	0.665	5.5	0.341628
	1319.25	0.666	5.5	0.342146
	1322.5	0.667	5.5	0.342665
	1324.38	0.668	5.5	0.343183
	1329.75	0.669	5.5	0.343701
	1331.38	0.67005	5.5	0.34422
	1363.69	0.67105	5.5	0.344738
	1371.75	0.67205	5.5	0.345257
	1381.25	0.67305	5.5	0.345775
	1383.31	0.67405	5.5	0.346293
	1404.25	0.67506	5.5	0.346812
	1404.75	0.67611	5.5	0.34733
	1413.75	0.67711	5.5	0.347849
	1416	0.67811	5.5	0.348367
	1418.94	0.67911	5.5	0.348885
	1421.25	0.68011	5.5	0.349404
	1429.25	0.68111	5.5	0.349922
	1429.5	0.68216	5.5	0.350441
	1435.5	0.68316	5.5	0.350959
	1443.25	0.68416	5.5	0.351477
	1460.75	0.68516	5.5	0.351996
	1474.5	0.68616	5.5	0.352514
	1484.5	0.68716	5.5	0.353033
	1492.81	0.68821	5.5	0.353551
	1495.62	0.68921	5.5	0.354069
	1499.5	0.69021	5.5	0.354588
	1507.7	0.69121	5.5625	0.355106
	1509	0.69222	5.5625	0.355625
	1518.5	0.69322	5.5625	0.356143
	1522.5	0.69427	5.5625	0.356661
	1522.62	0.69527	5.5937	0.35718
	1529	0.69627	5.5937	0.357698
	1532.41	0.69727	5.5938	0.358217
	1542.75	0.69827	5.5938	0.358735
	1549.25	0.69932	5.5939	0.359253
	1557.12	0.70032	5.6015	0.359772
	1564.5	0.70132	5.6015	0.36029
	1567.88	0.70232	5.6091	0.360809
	1571.62	0.70332	5.625	0.361327
	1575.25	0.70432	5.625	0.361846
	1580.8	0.70537	5.625	0.362364
	1626.2	0.70637	5.625	0.362882
	1635.12	0.70737	5.625	0.363401
	1649.9	0.70838	5.625	0.363919
	1655.62	0.70938	5.625	0.364438
	1655.75	0.71038	5.625	0.364956
	1667.25	0.71143	5.625	0.365474
	1670.75	0.71243	5.625	0.365993
	1673.3	0.71343	5.625	0.366511
	1692.88	0.71443	5.625	0.36703
	1716.62	0.71543	5.6875	0.367548
	1720.62	0.71643	5.6875	0.368066
	1723.75	0.71748	5.6875	0.368585
	1743.31	0.71848	5.6875	0.369103
	1746.25	0.71948	5.6875	0.369622
	1753.75	0.72048	5.6875	0.37014
	1782.25	0.72148	5.6875	0.370658
	1794.2	0.72248	5.6875	0.371177
	1805.62	0.72353	5.6875	0.371695
	1813.5	0.72453	5.6875	0.372214
	1825.75	0.72554	5.6992	0.372732
	1844.5	0.72654	5.703	0.37325
	1865.5	0.72754	5.7185	0.373769
	1867.5	0.72854	5.75	0.374287
	1887.5	0.72959	5.75	0.374806
	1904.5	0.73059	5.75	0.375324
	1929.25	0.73159	5.75	0.375842
	2016.81	0.73259	5.75	0.376361
	2037.89	0.73359	5.7815	0.376879
	2045.5	0.73459	5.8125	0.377398
	2048.5	0.73564	5.8125	0.377916
	2050.75	0.73664	5.8125	0.378434
	2058.88	0.73764	5.8125	0.378953
	2063	0.73864	5.8125	0.379471
	2084.3	0.73964	5.8125	0.37999
	2089	0.74064	5.8125	0.380508
	2109.25	0.7417	5.8125	0.381026
	2111.75	0.7427	5.875	0.381545
	2121	0.7437	5.875	0.382063
	2134.9	0.7447	5.875	0.382582
	2151	0.7457	5.875	0.3831
	2173.12	0.7467	5.875	0.383618
	2184.25	0.74775	5.875	0.384137
	2201.5	0.74875	5.875	0.384655
	2210	0.74975	5.875	0.385174
	2213.75	0.75075	5.875	0.385692
	2222.59	0.75175	5.875	0.38621
	2226.5	0.75275	5.875	0.386729
	2240.75	0.7538	5.875	0.387247
	2260.5	0.7548	5.875	0.387766
	2263.62	0.7558	5.906	0.388284
	2278.25	0.7568	5.9062	0.388802
	2283.44	0.7578	5.9062	0.389321
	2314.19	0.75886	5.9063	0.389839
	2320	0.75986	5.9065	0.390358
	2400.8	0.76086	5.9065	0.390876
	2405.5	0.76186	5.9065	0.391395
	2409.61	0.76286	5.9375	0.391913
	2435	0.76386	5.9375	0.392431
	2445.38	0.76491	5.9375	0.39295
	2467.5	0.76591	5.9375	0.393468
	2477.41	0.76691	5.9375	0.393987
	2480.75	0.76791	6	0.394505
	2493.69	0.76891	6	0.395023
	2496.25	0.76991	6	0.395542
	2513.62	0.77096	6	0.39606
	2528.59	0.77196	6	0.396579
	2535	0.77296	6	0.397097
	2541.75	0.77396	6	0.397615
	2544.38	0.77496	6	0.398134
	2559.12	0.77597	6	0.398652
	2587.81	0.77702	6	0.399171
	2589.75	0.77802	6	0.399689
	2620.5	0.77902	6	0.400207
	2627.62	0.78002	6	0.400726
	2648.5	0.78102	6	0.401244
	2651.5	0.78202	6	0.401763
	2692.06	0.78307	6	0.402281
	2757.5	0.78407	6	0.402799
	2769	0.78507	6	0.403318
	2772.75	0.78607	6	0.403836
	2779	0.78707	6	0.404355
	2784.31	0.78807	6	0.404873
	2797.75	0.78912	6	0.405391
	2827.6	0.79012	6	0.40591
	2859.44	0.79112	6.0625	0.406428
	2912.09	0.79213	6.0625	0.406947
	2915.62	0.79313	6.0625	0.407465
	2935.88	0.79413	6.0625	0.407983
	2947.62	0.79518	6.0625	0.408502
	2956.62	0.79618	6.0625	0.40902
	3044.25	0.79718	6.0625	0.409539
	3052	0.79818	6.0625	0.410057
	3080.9	0.79918	6.0935	0.410575
	3083.62	0.80018	6.0935	0.411094
	3084	0.80123	6.0937	0.411612
	3091.7	0.80223	6.0937	0.412131
	3091.75	0.80323	6.0938	0.412649
	3099.25	0.80423	6.094	0.413167
	3147.2	0.80523	6.1018	0.413686
	3182.25	0.80623	6.125	0.414204
	3215.5	0.80728	6.125	0.414723
	3216.25	0.80828	6.125	0.415241
	3217	0.80929	6.125	0.415759
	3219.25	0.81029	6.125	0.416278
	3265.88	0.81129	6.1875	0.416796
	3275.75	0.81229	6.1875	0.417315
	3281.38	0.81334	6.1875	0.417833
	3287.75	0.81434	6.1875	0.418351
	3297.5	0.81534	6.1875	0.41887
	3370.75	0.81634	6.1875	0.419388
	3383.81	0.81734	6.1875	0.419907
	3405.5	0.81839	6.1875	0.420425
	3408.91	0.81939	6.1875	0.420943
	3425.6	0.82039	6.1875	0.421462
	3428.25	0.82139	6.1875	0.42198
	3451.62	0.82239	6.1875	0.422499
	3481	0.82339	6.1875	0.423017
	3502.75	0.82444	6.1875	0.423536
	3522	0.82545	6.1875	0.424054
	3535.38	0.82645	6.1875	0.424572
	3581.2	0.82745	6.1875	0.425091
	3593.7	0.82845	6.25	0.425609
	3630.5	0.82945	6.25	0.426128
	3645.2	0.8305	6.25	0.426646
	3668.5	0.8315	6.25	0.427164
	3687.25	0.8325	6.25	0.427683
	3695.2	0.8335	6.25	0.428201
	3733.12	0.8345	6.25	0.42872
	3752	0.8355	6.25	0.429238
	3752.5	0.83655	6.25	0.429756
	3754.69	0.83755	6.2969	0.430275
	3776.75	0.83855	6.297	0.430793
	3796	0.83955	6.297	0.431312
	3852	0.84055	6.3122	0.43183
	3865.5	0.84155	6.3125	0.432348
	3866.12	0.84261	6.3125	0.432867
	3878.88	0.84361	6.3125	0.433385
	3925.12	0.84461	6.3125	0.433904
	4005.75	0.84561	6.3125	0.434422
	4031.62	0.84661	6.3125	0.43494
	4055.12	0.84761	6.3125	0.435459
	4083.91	0.84866	6.3125	0.435977
	4096	0.84966	6.3125	0.436496
	4106.41	0.85066	6.3125	0.437014
	4121.5	0.85166	6.3125	0.437532
	4182	0.85266	6.3125	0.438051
	4254	0.85366	6.375	0.438569
	4301.5	0.85471	6.375	0.439088
	4315.62	0.85571	6.375	0.439606
	4377.7	0.85671	6.375	0.440124
	4389.75	0.85771	6.375	0.440643
	4413.25	0.85872	6.375	0.441161
	4444.12	0.85972	6.375	0.44168
	4457.11	0.86077	6.375	0.442198
	4533.25	0.86177	6.375	0.442716
	4553.5	0.86277	6.375	0.443235
	4581	0.86377	6.406	0.443753
	4658.75	0.86477	6.4062	0.444272
	4708.19	0.86577	6.4063	0.44479
	4710.75	0.86682	6.4375	0.445308
	4783.75	0.86782	6.4375	0.445827
	4854.88	0.86882	6.4375	0.446345
	4865	0.86982	6.4375	0.446864
	4886.75	0.87082	6.4375	0.447382
	4995	0.87182	6.4375	0.4479
	4997.5	0.87287	6.4375	0.448419
	5052.7	0.87387	6.5	0.448937
	5120.1	0.87487	6.5	0.449456
	5124.88	0.87588	6.5	0.449974
	5142.38	0.87688	6.5	0.450492
	5194.5	0.87788	6.5	0.451011
	5203	0.87893	6.5	0.451529
	5231.5	0.87993	6.5	0.452048
	5239.91	0.88093	6.5	0.452566
	5258.25	0.88193	6.5	0.453084
	5260.38	0.88293	6.5	0.453603
	5270	0.88398	6.5	0.454121
	5276	0.88498	6.5	0.45464
	5280.5	0.88598	6.5	0.455158
	5284.12	0.88698	6.5	0.455677
	5307.7	0.88798	6.5	0.456195
	5371.88	0.88898	6.5	0.456713
	5377.25	0.89003	6.5625	0.457232
	5419.5	0.89103	6.5625	0.45775
	5449.5	0.89204	6.5625	0.458269
	5520.5	0.89304	6.5625	0.458787
	5526.75	0.89404	6.5625	0.459305
	5565.3	0.89504	6.5937	0.459824
	5629.5	0.89609	6.5939	0.460342
	5644.88	0.89709	6.594	0.460861
	5754	0.89809	6.6015	0.461379
	5784.75	0.89909	6.6091	0.461897
	5802.25	0.90009	6.625	0.462416
	5844.3	0.90109	6.625	0.462934
	5959.12	0.90214	6.625	0.463453
	5964	0.90314	6.625	0.463971
	6019.69	0.90414	6.625	0.464489
	6054.75	0.90514	6.625	0.465008
	6129.75	0.90614	6.625	0.465526
	6134	0.90714	6.625	0.466045
	6135.2	0.90819	6.625	0.466563
	6179.25	0.9092	6.6875	0.467081
	6209.5	0.9102	6.6875	0.4676
	6252.3	0.9112	6.6875	0.468118
	6268.5	0.9122	6.6875	0.468637
	6298	0.9132	6.6875	0.469155
	6319.91	0.91425	6.6875	0.469673
	6374	0.91525	6.6875	0.470192
	6383.12	0.91625	6.6875	0.47071
	6399.12	0.91725	6.6875	0.471229
	6453.25	0.91825	6.703	0.471747
	6532.25	0.91925	6.703	0.472265
	6549.5	0.9203	6.7031	0.472784
	6555	0.9213	6.7031	0.473302
	6619.7	0.9223	6.7187	0.473821
	6662.62	0.9233	6.75	0.474339
	6870.62	0.9243	6.75	0.474857
	6978.25	0.92531	6.75	0.475376
	7153.8	0.92636	6.75	0.475894
	7244.62	0.92736	6.7813	0.476413
	7290.25	0.92836	6.7815	0.476931
	7330	0.92936	6.7969	0.477449
	7380.3	0.93036	6.8125	0.477968
	7722.5	0.93136	6.8125	0.478486
	7845.62	0.93241	6.8125	0.479005
	8115.62	0.93341	6.8125	0.479523
	8133.75	0.93441	6.8125	0.480041
	8141.25	0.93541	6.8125	0.48056
	8145.25	0.93641	6.8125	0.481078
	8186	0.93741	6.8125	0.481597
	8442.5	0.93846	6.8125	0.482115
	8444.81	0.93946	6.8125	0.482633
	8643.38	0.94046	6.8125	0.483152
	8660.31	0.94146	6.8125	0.48367
	8777.59	0.94247	6.875	0.484189
	8920.75	0.94352	6.875	0.484707
	9120.75	0.94452	6.875	0.485226
	9215	0.94552	6.875	0.485744
	9253.75	0.94652	6.875	0.486262
	9376.5	0.94752	6.8909	0.486781
	9570.89	0.94852	6.9061	0.487299
	9661	0.94957	6.9062	0.487818
	10052.4	0.95057	6.9063	0.488336
	10236.8	0.95157	6.9063	0.488854
	10362.2	0.95257	6.9375	0.489373
	10365.8	0.95357	6.9375	0.489891
	10751.5	0.95457	6.9375	0.49041
	10817.5	0.95562	7	0.490928
	11550	0.95662	7	0.491446
	11711.5	0.95762	7	0.491965
	12027.8	0.95863	7	0.492483
	12294.9	0.95963	7	0.493002
	12299.1	0.96063	7	0.49352
	12333.5	0.96168	7	0.494038
	12838.5	0.96268	7	0.494557
	12997.8	0.96368	7	0.495075
	13101.8	0.96468	7	0.495594
	13121.8	0.96568	7	0.496112
	13324.5	0.96668	7	0.49663
	13396	0.96773	7	0.497149
	13455.5	0.96873	7	0.497667
	13534.4	0.96973	7	0.498186
	14370.4	0.97073	7	0.498704
	14623.9	0.97173	7	0.499222
	14961	0.97273	7.0625	0.499741
	15109.1	0.97378	7.0625	0.500259
	15505.9	0.97478	7.0625	0.500778
	15686.2	0.97579	7.0625	0.501296
	16695.2	0.97679	7.094	0.501814
	16811.6	0.97779	7.1015	0.502333
	17031.2	0.97879	7.1015	0.502851
	17509.2	0.97984	7.1091	0.50337
	17823.7	0.98084	7.125	0.503888
	18802.8	0.98184	7.125	0.504406
	18879	0.98284	7.125	0.504925
	19324.2	0.98384	7.125	0.505443
	20392	0.98484	7.125	0.505962
	21406	0.98589	7.125	0.50648
	22305	0.98689	7.125	0.506998
	29219.8	0.98789	7.1875	0.507517
	31507.5	0.98889	7.1875	0.508035
	32265.8	0.98989	7.1875	0.508554
	33831.5	0.99089	7.1875	0.509072
	35075.3	0.99195	7.1875	0.50959
	38974.8	0.99295	7.1875	0.510109
	39527.2	0.99395	7.1875	0.510627
	40909.1	0.99495	7.2031	0.511146
	45282.5	0.99595	7.2185	0.511664
	45331.8	0.99695	7.2187	0.512182
	45691	0.998	7.25	0.512701
	47227.5	0.999	7.25	0.513219
	78101	1	7.25	0.513738
			7.2813	0.514256
			7.2813	0.514774
			7.2815	0.515293
			7.2969	0.515811
			7.3045	0.51633
			7.3122	0.516848
			7.3122	0.517367
			7.3122	0.517885
			7.3125	0.518403
			7.3125	0.518922
			7.3125	0.51944
			7.3125	0.519959
			7.3125	0.520477
			7.3125	0.520995
			7.3125	0.521514
			7.3125	0.522032
			7.3125	0.522551
			7.3125	0.523069
			7.375	0.523587
			7.375	0.524106
			7.375	0.524624
			7.375	0.525143
			7.375	0.525661
			7.375	0.526179
			7.375	0.526698
			7.375	0.527216
			7.375	0.527735
			7.375	0.528253
			7.375	0.528771
			7.3908	0.52929
			7.4062	0.529808
			7.4063	0.530327
			7.4065	0.530845
			7.4375	0.531363
			7.4375	0.531882
			7.5	0.5324
			7.5	0.532919
			7.5	0.533437
			7.5	0.533955
			7.5	0.534474
			7.5	0.534992
			7.5	0.535511
			7.5	0.536029
			7.5	0.536547
			7.5	0.537066
			7.5	0.537584
			7.5	0.538103
			7.5	0.538621
			7.5	0.539139
			7.5	0.539658
			7.5625	0.540176
			7.5625	0.540695
			7.5625	0.541213
			7.5935	0.541731
			7.5935	0.54225
			7.5937	0.542768
			7.5938	0.543287
			7.5938	0.543805
			7.625	0.544323
			7.625	0.544842
			7.625	0.54536
			7.625	0.545879
			7.625	0.546397
			7.625	0.546916
			7.6875	0.547434
			7.6875	0.547952
			7.6875	0.548471
			7.7031	0.548989
			7.7185	0.549508
			7.75	0.550026
			7.75	0.550544
			7.7813	0.551063
			7.8125	0.551581
			7.8125	0.5521
			7.8125	0.552618
			7.8125	0.553136
			7.8125	0.553655
			7.8125	0.554173
			7.875	0.554692
			7.8909	0.55521
			7.8985	0.555728
			7.906	0.556247
			7.906	0.556765
			7.906	0.557284
			7.9062	0.557802
			7.9375	0.55832
			7.9375	0.558839
			8	0.559357
			8	0.559876
			8	0.560394
			8	0.560912
			8	0.561431
			8	0.561949
			8	0.562468
			8	0.562986
			8.0625	0.563504
			8.0625	0.564023
			8.0625	0.564541
			8.0935	0.56506
			8.0938	0.565578
			8.0998	0.566096
			8.1092	0.566615
			8.125	0.567133
			8.125	0.567652
			8.125	0.56817
			8.125	0.568688
			8.125	0.569207
			8.1875	0.569725
			8.1875	0.570244
			8.1875	0.570762
			8.1875	0.57128
			8.1878	0.571799
			8.25	0.572317
			8.25	0.572836
			8.25	0.573354
			8.2815	0.573872
			8.3122	0.574391
			8.3125	0.574909
			8.3125	0.575428
			8.3125	0.575946
			8.3125	0.576464
			8.3125	0.576983
			8.375	0.577501
			8.375	0.57802
			8.375	0.578538
			8.3908	0.579057
			8.406	0.579575
			8.4375	0.580093
			8.4375	0.580612
			8.5	0.58113
			8.5	0.581649
			8.5	0.582167
			8.5	0.582685
			8.5	0.583204
			8.5	0.583722
			8.5	0.584241
			8.5	0.584759
			8.5	0.585277
			8.5	0.585796
			8.5	0.586314
			8.5	0.586833
			8.5625	0.587351
			8.5625	0.587869
			8.594	0.588388
			8.625	0.588906
			8.625	0.589425
			8.625	0.589943
			8.625	0.590461
			8.625	0.59098
			8.625	0.591498
			8.6875	0.592017
			8.6875	0.592535
			8.6878	0.593053
			8.703	0.593572
			8.7031	0.59409
			8.7187	0.594609
			8.75	0.595127
			8.75	0.595645
			8.7813	0.596164
			8.7969	0.596682
			8.8122	0.597201
			8.8122	0.597719
			8.8125	0.598237
			8.8125	0.598756
			8.875	0.599274
			8.8985	0.599793
			8.9375	0.600311
			8.9375	0.600829
			8.9375	0.601348
			9	0.601866
			9	0.602385
			9	0.602903
			9	0.603421
			9	0.60394
			9	0.604458
			9	0.604977
			9	0.605495
			9	0.606013
			9	0.606532
			9	0.60705
			9	0.607569
			9	0.608087
			9.0625	0.608605
			9.0625	0.609124
			9.0937	0.609642
			9.1091	0.610161
			9.125	0.610679
			9.125	0.611198
			9.1875	0.611716
			9.1875	0.612234
			9.1875	0.612753
			9.1875	0.613271
			9.1875	0.61379
			9.1878	0.614308
			9.25	0.614826
			9.25	0.615345
			9.25	0.615863
			9.25	0.616382
			9.25	0.6169
			9.25	0.617418
			9.3046	0.617937
			9.3125	0.618455
			9.3125	0.618974
			9.3125	0.619492
			9.375	0.62001
			9.375	0.620529
			9.4005	0.621047
			9.4065	0.621566
			9.4375	0.622084
			9.4375	0.622602
			9.4375	0.623121
			9.4375	0.623639
			9.5	0.624158
			9.5	0.624676
			9.5	0.625194
			9.5	0.625713
			9.5	0.626231
			9.5	0.62675
			9.5625	0.627268
			9.5938	0.627786
			9.625	0.628305
			9.625	0.628823
			9.625	0.629342
			9.6875	0.62986
			9.6875	0.630378
			9.6875	0.630897
			9.6875	0.631415
			9.75	0.631934
			9.7815	0.632452
			9.7969	0.63297
			9.797	0.633489
			9.801	0.634007
			9.8125	0.634526
			9.875	0.635044
			9.875	0.635562
			9.875	0.636081
			9.875	0.636599
			9.875	0.637118
			9.875	0.637636
			9.875	0.638154
			9.906	0.638673
			9.9062	0.639191
			9.9065	0.63971
			9.9375	0.640228
			9.9375	0.640747
			9.9375	0.641265
			10	0.641783
			10	0.642302
			10	0.64282
			10	0.643339
			10	0.643857
			10	0.644375
			10.0625	0.644894
			10.0625	0.645412
			10.094	0.645931
			10.125	0.646449
			10.125	0.646967
			10.125	0.647486
			10.125	0.648004
			10.125	0.648523
			10.1875	0.649041
			10.1875	0.649559
			10.1875	0.650078
			10.1875	0.650596
			10.1875	0.651115
			10.1875	0.651633
			10.25	0.652151
			10.2969	0.65267
			10.3125	0.653188
			10.3125	0.653707
			10.3125	0.654225
			10.3125	0.654743
			10.375	0.655262
			10.3985	0.65578
			10.4375	0.656299
			10.5	0.656817
			10.5	0.657335
			10.5	0.657854
			10.5	0.658372
			10.5	0.658891
			10.5	0.659409
			10.5625	0.659927
			10.5625	0.660446
			10.5625	0.660964
			10.5625	0.661483
			10.5625	0.662001
			10.5625	0.662519
			10.5935	0.663038
			10.6875	0.663556
			10.6875	0.664075
			10.7031	0.664593
			10.75	0.665111
			10.7969	0.66563
			10.8122	0.666148
			10.8122	0.666667
			10.8125	0.667185
			10.8125	0.667703
			10.8125	0.668222
			10.875	0.66874
			10.875	0.669259
			10.875	0.669777
			10.875	0.670295
			10.8985	0.670814
			10.9065	0.671332
			10.9375	0.671851
			10.9375	0.672369
			11	0.672888
			11	0.673406
			11	0.673924
			11	0.674443
			11	0.674961
			11.125	0.67548
			11.125	0.675998
			11.125	0.676516
			11.125	0.677035
			11.1875	0.677553
			11.1875	0.678072
			11.203	0.67859
			11.2031	0.679108
			11.2185	0.679627
			11.25	0.680145
			11.25	0.680664
			11.25	0.681182
			11.25	0.6817
			11.2815	0.682219
			11.3125	0.682737
			11.3125	0.683256
			11.375	0.683774
			11.375	0.684292
			11.375	0.684811
			11.375	0.685329
			11.375	0.685848
			11.406	0.686366
			11.5	0.686884
			11.5	0.687403
			11.5	0.687921
			11.5	0.68844
			11.5	0.688958
			11.5625	0.689476
			11.5937	0.689995
			11.5937	0.690513
			11.594	0.691032
			11.6	0.69155
			11.625	0.692068
			11.625	0.692587
			11.625	0.693105
			11.625	0.693624
			11.6875	0.694142
			11.6875	0.69466
			11.6875	0.695179
			11.6878	0.695697
			11.75	0.696216
			11.75	0.696734
			11.75	0.697252
			11.75	0.697771
			11.8122	0.698289
			11.8125	0.698808
			11.8125	0.699326
			11.8125	0.699844
			11.875	0.700363
			11.875	0.700881
			11.875	0.7014
			11.875	0.701918
			11.9063	0.702436
			11.9375	0.702955
			12	0.703473
			12	0.703992
			12	0.70451
			12.0625	0.705029
			12.094	0.705547
			12.094	0.706065
			12.094	0.706584
			12.125	0.707102
			12.125	0.707621
			12.125	0.708139
			12.1875	0.708657
			12.1875	0.709176
			12.1875	0.709694
			12.1875	0.710213
			12.1875	0.710731
			12.1878	0.711249
			12.1878	0.711768
			12.25	0.712286
			12.3122	0.712805
			12.3125	0.713323
			12.3125	0.713841
			12.3125	0.71436
			12.3125	0.714878
			12.3125	0.715397
			12.375	0.715915
			12.375	0.716433
			12.3908	0.716952
			12.4065	0.71747
			12.5	0.717989
			12.5	0.718507
			12.5	0.719025
			12.5935	0.719544
			12.625	0.720062
			12.625	0.720581
			12.6875	0.721099
			12.6875	0.721617
			12.6875	0.722136
			12.75	0.722654
			12.75	0.723173
			12.7815	0.723691
			12.797	0.724209
			12.8125	0.724728
			12.8125	0.725246
			12.9062	0.725765
			12.9063	0.726283
			13	0.726801
			13	0.72732
			13	0.727838
			13	0.728357
			13	0.728875
			13	0.729393
			13	0.729912
			13.0625	0.73043
			13.094	0.730949
			13.125	0.731467
			13.125	0.731985
			13.125	0.732504
			13.125	0.733022
			13.1875	0.733541
			13.1875	0.734059
			13.1875	0.734578
			13.1875	0.735096
			13.1875	0.735614
			13.1992	0.736133
			13.2001	0.736651
			13.2031	0.73717
			13.375	0.737688
			13.4375	0.738206
			13.4375	0.738725
			13.5	0.739243
			13.5	0.739762
			13.5	0.74028
			13.625	0.740798
			13.625	0.741317
			13.6875	0.741835
			13.6875	0.742354
			13.7185	0.742872
			13.7185	0.74339
			13.75	0.743909
			13.8008	0.744427
			13.8125	0.744946
			14	0.745464
			14	0.745982
			14	0.746501
			14	0.747019
			14	0.747538
			14.0625	0.748056
			14.125	0.748574
			14.125	0.749093
			14.125	0.749611
			14.1875	0.75013
			14.1875	0.750648
			14.2031	0.751166
			14.25	0.751685
			14.25	0.752203
			14.2969	0.752722
			14.3125	0.75324
			14.375	0.753758
			14.375	0.754277
			14.375	0.754795
			14.375	0.755314
			14.5	0.755832
			14.5	0.75635
			14.5625	0.756869
			14.625	0.757387
			14.6875	0.757906
			14.7815	0.758424
			14.797	0.758942
			14.8122	0.759461
			14.8125	0.759979
			14.8125	0.760498
			14.875	0.761016
			14.9375	0.761534
			15	0.762053
			15	0.762571
			15	0.76309
			15	0.763608
			15.0625	0.764126
			15.1016	0.764645
			15.1091	0.765163
			15.125	0.765682
			15.125	0.7662
			15.125	0.766719
			15.125	0.767237
			15.125	0.767755
			15.1875	0.768274
			15.25	0.768792
			15.3125	0.769311
			15.375	0.769829
			15.4062	0.770347
			15.4063	0.770866
			15.625	0.771384
			15.625	0.771903
			15.699	0.772421
			15.8122	0.772939
			15.8125	0.773458
			15.8125	0.773976
			15.8125	0.774495
			15.8125	0.775013
			15.875	0.775531
			15.9061	0.77605
			15.9375	0.776568
			16	0.777087
			16	0.777605
			16.0939	0.778123
			16.125	0.778642
			16.125	0.77916
			16.2813	0.779679
			16.4062	0.780197
			16.5	0.780715
			16.5	0.781234
			16.5625	0.781752
			16.625	0.782271
			16.625	0.782789
			16.8125	0.783307
			16.8125	0.783826
			16.8908	0.784344
			17	0.784863
			17.0935	0.785381
			17.0939	0.785899
			17.125	0.786418
			17.125	0.786936
			17.1875	0.787455
			17.1875	0.787973
			17.199	0.788491
			17.203	0.78901
			17.3125	0.789528
			17.375	0.790047
			17.4005	0.790565
			17.5	0.791083
			17.625	0.791602
			17.625	0.79212
			17.6875	0.792639
			17.8125	0.793157
			17.8125	0.793675
			17.875	0.794194
			17.906	0.794712
			17.9375	0.795231
			18	0.795749
			18.125	0.796267
			18.125	0.796786
			18.1875	0.797304
			18.1875	0.797823
			18.1875	0.798341
			18.1875	0.79886
			18.1875	0.799378
			18.375	0.799896
			18.4375	0.800415
			18.5	0.800933
			18.5	0.801452
			18.5938	0.80197
			18.625	0.802488
			18.6875	0.803007
			18.7185	0.803525
			18.7815	0.804044
			18.797	0.804562
			18.797	0.80508
			18.8125	0.805599
			18.8125	0.806117
			18.875	0.806636
			18.875	0.807154
			18.8909	0.807672
			19	0.808191
			19	0.808709
			19	0.809228
			19	0.809746
			19	0.810264
			19	0.810783
			19	0.811301
			19.0625	0.81182
			19.0625	0.812338
			19.297	0.812856
			19.3125	0.813375
			19.375	0.813893
			19.5625	0.814412
			19.6875	0.81493
			19.6875	0.815448
			19.6875	0.815967
			19.6875	0.816485
			19.6878	0.817004
			19.7185	0.817522
			19.75	0.81804
			19.8045	0.818559
			19.875	0.819077
			19.875	0.819596
			20	0.820114
			20.125	0.820632
			20.125	0.821151
			20.125	0.821669
			20.25	0.822188
			20.2815	0.822706
			20.375	0.823224
			20.5	0.823743
			20.5	0.824261
			20.5625	0.82478
			20.5935	0.825298
			20.594	0.825816
			20.625	0.826335
			20.625	0.826853
			20.75	0.827372
			20.8125	0.82789
			20.8125	0.828409
			20.875	0.828927
			20.906	0.829445
			21	0.829964
			21.125	0.830482
			21.1875	0.831001
			21.5	0.831519
			21.5	0.832037
			21.5	0.832556
			21.5	0.833074
			21.5938	0.833593
			21.625	0.834111
			21.625	0.834629
			21.625	0.835148
			21.8125	0.835666
			21.875	0.836185
			21.875	0.836703
			21.875	0.837221
			21.875	0.83774
			21.875	0.838258
			21.9375	0.838777
			22	0.839295
			22	0.839813
			22.0939	0.840332
			22.3125	0.84085
			22.5	0.841369
			22.5625	0.841887
			22.6016	0.842405
			22.7	0.842924
			22.7813	0.843442
			22.8125	0.843961
			22.875	0.844479
			22.906	0.844997
			22.9375	0.845516
			23	0.846034
			23.3125	0.846553
			23.5	0.847071
			23.5	0.847589
			23.8125	0.848108
			23.9375	0.848626
			24	0.849145
			24	0.849663
			24	0.850181
			24.5	0.8507
			24.8125	0.851218
			24.9062	0.851737
			25.1091	0.852255
			25.1878	0.852773
			25.25	0.853292
			25.2969	0.85381
			25.5	0.854329
			25.5625	0.854847
			25.8125	0.855365
			25.9061	0.855884
			26.125	0.856402
			26.1875	0.856921
			26.25	0.857439
			26.3125	0.857957
			26.5	0.858476
			26.5	0.858994
			26.5	0.859513
			26.5	0.860031
			26.5938	0.86055
			26.625	0.861068
			26.625	0.861586
			26.7815	0.862105
			26.8122	0.862623
			26.8125	0.863142
			26.9065	0.86366
			27.0937	0.864178
			27.125	0.864697
			27.5625	0.865215
			27.6875	0.865734
			28.0625	0.866252
			28.3122	0.86677
			28.375	0.867289
			28.5	0.867807
			28.5625	0.868326
			28.6092	0.868844
			29	0.869362
			29.1875	0.869881
			29.25	0.870399
			29.3125	0.870918
			29.4375	0.871436
			29.5	0.871954
			29.7031	0.872473
			29.7031	0.872991
			29.8122	0.87351
			29.8125	0.874028
			29.906	0.874546
			30.1875	0.875065
			30.4375	0.875583
			30.5935	0.876102
			30.6875	0.87662
			30.7185	0.877138
			30.875	0.877657
			31	0.878175
			31.1875	0.878694
			31.375	0.879212
			31.6875	0.87973
			31.75	0.880249
			32	0.880767
			32.0625	0.881286
			32.3125	0.881804
			32.406	0.882322
			32.6878	0.882841
			33.4375	0.883359
			33.797	0.883878
			33.8125	0.884396
			34.1015	0.884914
			34.2813	0.885433
			34.375	0.885951
			34.375	0.88647
			34.4062	0.886988
			34.5	0.887506
			34.5	0.888025
			34.875	0.888543
			34.875	0.889062
			34.875	0.88958
			35	0.890098
			35	0.890617
			35.1875	0.891135
			35.1878	0.891654
			35.5	0.892172
			35.5	0.892691
			36	0.893209
			36	0.893727
			36.1092	0.894246
			36.125	0.894764
			36.2813	0.895283
			36.3125	0.895801
			36.4065	0.896319
			36.5	0.896838
			36.875	0.897356
			37.1875	0.897875
			37.4375	0.898393
			37.5	0.898911
			37.625	0.89943
			37.875	0.899948
			38	0.900467
			38.3125	0.900985
			38.406	0.901503
			38.406	0.902022
			38.594	0.90254
			39.125	0.903059
			39.1878	0.903577
			39.4375	0.904095
			39.6875	0.904614
			39.875	0.905132
			40.375	0.905651
			40.4061	0.906169
			40.5	0.906687
			40.7187	0.907206
			40.9375	0.907724
			41	0.908243
			41	0.908761
			41.0625	0.909279
			41.3125	0.909798
			41.6875	0.910316
			41.75	0.910835
			41.8125	0.911353
			41.9375	0.911871
			42	0.91239
			42.125	0.912908
			42.4065	0.913427
			42.5	0.913945
			42.625	0.914463
			43.1992	0.914982
			43.9061	0.9155
			44.25	0.916019
			44.7031	0.916537
			44.8125	0.917055
			45	0.917574
			45.3125	0.918092
			46.0939	0.918611
			46.2813	0.919129
			46.3908	0.919647
			47.5	0.920166
			47.6875	0.920684
			48.3046	0.921203
			48.6878	0.921721
			49.125	0.92224
			49.9375	0.922758
			50.406	0.923276
			50.5625	0.923795
			50.6875	0.924313
			50.9065	0.924832
			51.594	0.92535
			52.125	0.925868
			52.875	0.926387
			53.3125	0.926905
			53.6015	0.927424
			54.0935	0.927942
			54.1875	0.92846
			54.625	0.928979
			54.75	0.929497
			54.9061	0.930016
			55.297	0.930534
			56.125	0.931052
			56.6875	0.931571
			57.0625	0.932089
			57.5	0.932608
			57.797	0.933126
			61	0.933644
			62.125	0.934163
			62.1875	0.934681
			62.625	0.9352
			62.7187	0.935718
			62.7813	0.936236
			63.4061	0.936755
			63.5	0.937273
			63.594	0.937792
			64.5	0.93831
			64.75	0.938828
			65	0.939347
			70.0935	0.939865
			70.2187	0.940384
			71.5	0.940902
			72	0.94142
			72.3125	0.941939
			74.625	0.942457
			75.6875	0.942976
			76.2031	0.943494
			77.625	0.944012
			78	0.944531
			78.2813	0.945049
			78.6875	0.945568
			80	0.946086
			81.875	0.946604
			83.4062	0.947123
			84.2187	0.947641
			84.3125	0.94816
			86.375	0.948678
			88.906	0.949196
			89	0.949715
			92.4061	0.950233
			93.25	0.950752
			94	0.95127
			94.297	0.951788
			96.5	0.952307
			98.0938	0.952825
			100	0.953344
			100.188	0.953862
			100.375	0.954381
			101.281	0.954899
			104.625	0.955417
			107.703	0.955936
			109	0.956454
			110.699	0.956973
			118	0.957491
			125	0.958009
			128.094	0.958528
			130.906	0.959046
			132.188	0.959565
			132.375	0.960083
			132.875	0.960601
			134.906	0.96112
			135.5	0.961638
			136.5	0.962157
			138.75	0.962675
			140	0.963193
			140.375	0.963712
			140.5	0.96423
			144.125	0.964749
			145	0.965267
			146.875	0.965785
			147.5	0.966304
			149	0.966822
			155.406	0.967341
			165.391	0.967859
			167.188	0.968377
			167.75	0.968896
			169.5	0.969414
			170.5	0.969933
			172.688	0.970451
			175.219	0.970969
			175.5	0.971488
			177.25	0.972006
			182.703	0.972525
			182.938	0.973043
			189.312	0.973561
			201.688	0.97408
			207.594	0.974598
			214.703	0.975117
			216.406	0.975635
			221	0.976153
			221.406	0.976672
			221.875	0.97719
			224.094	0.977709
			246.703	0.978227
			251.406	0.978745
			253.125	0.979264
			255.406	0.979782
			269.125	0.980301
			272.688	0.980819
			298.906	0.981337
			300.312	0.981856
			306.906	0.982374
			310.812	0.982893
			313.781	0.983411
			328.812	0.983929
			338.375	0.984448
			344.391	0.984966
			360.5	0.985485
			361.812	0.986003
			374.094	0.986522
			389.109	0.98704
			399.312	0.987558
			402.094	0.988077
			404.594	0.988595
			407.5	0.989114
			417.688	0.989632
			443.594	0.99015
			456.312	0.990669
			459.406	0.991187
			469.188	0.991706
			482.406	0.992224
			482.5	0.992742
			538.094	0.993261
			546.719	0.993779
			575.688	0.994298
			730.5	0.994816
			809.406	0.995334
			932.688	0.995853
			1287.28	0.996371
			1422.69	0.99689
			4013	0.997408
			10001.6	0.997926
			11165.9	0.998445
			11297.8	0.998963
			15835	0.999482
			21461.3	1

## Sheet: Fig.3g
	Pore conductances (pS)
Condition:	Munc13-1	Munc13-1 (H567K)
	351.875	663.107
	412.5	575.92
	400	636.671
	347.5	634.066
	401.708	649.038
	563.3
	563.929
	603.435
	632.592
	371.671
	559.654
	544.525
	478.353
p-value (Student's T test):	0.000218811

## Sheet: Fig.3h
BLM lipid composition:	PS/PE/PC/PIP2/DAG
Condition:	Munc13-1 (H567K)		Munc13-1
	Closed dwell time (ms)	CDF	Closed dwell time (ms)	CDF
	32	0	3.703	0
	32	0.0025641	3.703	0.000518403
	32.0625	0.00512821	3.7031	0.00103681
	32.125	0.00769231	3.7185	0.00155521
	32.25	0.0102564	3.7185	0.00207361
	32.5	0.0128205	3.7185	0.00259202
	32.875	0.0153846	3.7185	0.00311042
	32.875	0.0179487	3.7185	0.00362882
	33.125	0.0205128	3.7187	0.00414723
	33.25	0.0230769	3.75	0.00466563
	33.25	0.025641	3.75	0.00518403
	33.25	0.0282051	3.75	0.00570244
	33.5	0.0307692	3.75	0.00622084
	33.5	0.0333333	3.75	0.00673924
	33.5	0.0358974	3.75	0.00725765
	33.6091	0.0384615	3.75	0.00777605
	33.625	0.0410256	3.75	0.00829445
	33.75	0.0435897	3.75	0.00881286
	34	0.0461538	3.75	0.00933126
	34.875	0.0487179	3.75	0.00984966
	34.906	0.0512821	3.75	0.0103681
	35.25	0.0538462	3.75	0.0108865
	35.5	0.0564103	3.75	0.0114049
	35.75	0.0589744	3.75	0.0119233
	36.375	0.0615385	3.75	0.0124417
	36.875	0.0641026	3.75	0.0129601
	36.875	0.0666667	3.75	0.0134785
	36.875	0.0692308	3.75	0.0139969
	37.297	0.0717949	3.75	0.0145153
	37.75	0.074359	3.75	0.0150337
	38	0.0769231	3.75	0.0155521
	38.1875	0.0794872	3.75	0.0160705
	38.5	0.0820513	3.75	0.0165889
	38.5625	0.0846154	3.7813	0.0171073
	38.6875	0.0871795	3.7815	0.0176257
	38.75	0.0897436	3.7969	0.0181441
	38.75	0.0923077	3.797	0.0186625
	38.75	0.0948718	3.797	0.0191809
	39	0.0974359	3.797	0.0196993
	39.25	0.1	3.8122	0.0202177
	39.5	0.102564	3.8122	0.0207361
	39.6092	0.105128	3.8122	0.0212545
	39.75	0.107692	3.8125	0.0217729
	39.75	0.110256	3.8125	0.0222913
	39.8125	0.112821	3.8125	0.0228097
	40.375	0.115385	3.8125	0.0233281
	40.3908	0.117949	3.8125	0.0238466
	41	0.120513	3.8125	0.024365
	41	0.123077	3.8125	0.0248834
	41.125	0.125641	3.8125	0.0254018
	41.75	0.128205	3.8125	0.0259202
	42	0.130769	3.8125	0.0264386
	42	0.133333	3.8125	0.026957
	42	0.135897	3.8125	0.0274754
	42.25	0.138462	3.8125	0.0279938
	42.2813	0.141026	3.8125	0.0285122
	42.375	0.14359	3.8125	0.0290306
	42.5	0.146154	3.8125	0.029549
	42.5	0.148718	3.8125	0.0300674
	42.75	0.151282	3.8125	0.0305858
	43	0.153846	3.8125	0.0311042
	43.25	0.15641	3.8125	0.0316226
	43.25	0.158974	3.8125	0.032141
	43.5	0.161538	3.8125	0.0326594
	43.5	0.164103	3.8125	0.0331778
	43.5	0.166667	3.8125	0.0336962
	43.6875	0.169231	3.8125	0.0342146
	43.75	0.171795	3.8125	0.034733
	43.875	0.174359	3.8125	0.0352514
	44.125	0.176923	3.875	0.0357698
	44.125	0.179487	3.875	0.0362882
	44.3125	0.182051	3.875	0.0368066
	44.375	0.184615	3.875	0.037325
	44.5	0.187179	3.875	0.0378434
	44.625	0.189744	3.875	0.0383618
	44.875	0.192308	3.875	0.0388802
	45	0.194872	3.875	0.0393987
	45.25	0.197436	3.875	0.0399171
	45.4063	0.2	3.875	0.0404355
	45.5	0.202564	3.875	0.0409539
	45.5	0.205128	3.875	0.0414723
	45.75	0.207692	3.875	0.0419907
	45.875	0.210256	3.875	0.0425091
	46	0.212821	3.875	0.0430275
	46.25	0.215385	3.875	0.0435459
	46.5	0.217949	3.875	0.0440643
	46.625	0.220513	3.875	0.0445827
	46.75	0.223077	3.875	0.0451011
	47	0.225641	3.875	0.0456195
	47	0.228205	3.875	0.0461379
	47.125	0.230769	3.875	0.0466563
	47.25	0.233333	3.875	0.0471747
	47.375	0.235897	3.8909	0.0476931
	47.375	0.238462	3.8909	0.0482115
	47.5	0.241026	3.8995	0.0487299
	47.75	0.24359	3.9	0.0492483
	48.375	0.246154	3.906	0.0497667
	48.875	0.248718	3.9062	0.0502851
	48.875	0.251282	3.9063	0.0508035
	49	0.253846	3.9063	0.0513219
	49.125	0.25641	3.9065	0.0518403
	49.25	0.258974	3.9375	0.0523587
	49.5	0.261538	3.9375	0.0528771
	49.625	0.264103	3.9375	0.0533955
	49.8125	0.266667	3.9375	0.0539139
	50	0.269231	3.9375	0.0544323
	50.25	0.271795	3.9375	0.0549508
	50.5	0.274359	3.9375	0.0554692
	51.25	0.276923	3.9375	0.0559876
	51.75	0.279487	3.9375	0.056506
	52.25	0.282051	3.9375	0.0570244
	52.625	0.284615	3.9375	0.0575428
	53.5	0.287179	3.9375	0.0580612
	53.875	0.289744	3.9375	0.0585796
	54.125	0.292308	3.9375	0.059098
	54.25	0.294872	4	0.0596164
	54.5	0.297436	4	0.0601348
	54.5	0.3	4	0.0606532
	54.703	0.302564	4	0.0611716
	55.5	0.305128	4	0.06169
	55.5	0.307692	4	0.0622084
	55.5	0.310256	4	0.0627268
	55.75	0.312821	4	0.0632452
	55.9062	0.315385	4	0.0637636
	56.6954	0.317949	4	0.064282
	57.625	0.320513	4	0.0648004
	58.375	0.323077	4	0.0653188
	58.75	0.325641	4	0.0658372
	59.125	0.328205	4	0.0663556
	59.25	0.330769	4	0.066874
	59.5939	0.333333	4	0.0673924
	59.875	0.335897	4	0.0679108
	60	0.338462	4	0.0684292
	60.75	0.341026	4	0.0689476
	61.375	0.34359	4	0.069466
	61.5	0.346154	4	0.0699844
	61.625	0.348718	4	0.0705029
	61.875	0.351282	4	0.0710213
	63	0.353846	4	0.0715397
	64.125	0.35641	4	0.0720581
	64.1875	0.358974	4	0.0725765
	64.5	0.361538	4	0.0730949
	64.625	0.364103	4	0.0736133
	65.297	0.366667	4	0.0741317
	65.75	0.369231	4	0.0746501
	65.75	0.371795	4	0.0751685
	65.75	0.374359	4	0.0756869
	66.25	0.376923	4	0.0762053
	67.25	0.379487	4	0.0767237
	67.75	0.382051	4	0.0772421
	67.75	0.384615	4	0.0777605
	67.75	0.387179	4	0.0782789
	68.5	0.389744	4	0.0787973
	68.5935	0.392308	4	0.0793157
	69.25	0.394872	4	0.0798341
	69.75	0.397436	4	0.0803525
	71	0.4	4	0.0808709
	71.125	0.402564	4	0.0813893
	71.5	0.405128	4	0.0819077
	72.203	0.407692	4	0.0824261
	72.4375	0.410256	4	0.0829445
	72.5	0.412821	4	0.0834629
	73	0.415385	4	0.0839813
	74	0.417949	4	0.0844997
	74.375	0.420513	4	0.0850181
	74.5	0.423077	4	0.0855365
	74.5	0.425641	4.0625	0.086055
	74.6091	0.428205	4.0625	0.0865734
	74.75	0.430769	4.0625	0.0870918
	74.9375	0.433333	4.0625	0.0876102
	75	0.435897	4.0625	0.0881286
	75.7187	0.438462	4.0625	0.088647
	75.75	0.441026	4.0625	0.0891654
	76.25	0.44359	4.0625	0.0896838
	76.375	0.446154	4.0625	0.0902022
	76.375	0.448718	4.0935	0.0907206
	76.5	0.451282	4.0935	0.091239
	77.25	0.453846	4.0937	0.0917574
	79.375	0.45641	4.0937	0.0922758
	80.1015	0.458974	4.0937	0.0927942
	80.125	0.461538	4.0937	0.0933126
	81	0.464103	4.0937	0.093831
	82.375	0.466667	4.0937	0.0943494
	82.5	0.469231	4.0937	0.0948678
	83.125	0.471795	4.0938	0.0953862
	83.625	0.474359	4.0938	0.0959046
	84.625	0.476923	4.0938	0.096423
	84.875	0.479487	4.0939	0.0969414
	85.375	0.482051	4.0939	0.0974598
	88	0.484615	4.0939	0.0979782
	88.4062	0.487179	4.0939	0.0984966
	88.75	0.489744	4.0939	0.099015
	89.25	0.492308	4.094	0.0995334
	89.375	0.494872	4.1015	0.100052
	89.5	0.497436	4.1091	0.10057
	89.5	0.5	4.125	0.101089
	89.625	0.502564	4.125	0.101607
	89.6878	0.505128	4.125	0.102125
	90	0.507692	4.125	0.102644
	90.875	0.510256	4.125	0.103162
	91.1875	0.512821	4.125	0.103681
	91.625	0.515385	4.125	0.104199
	91.625	0.517949	4.125	0.104717
	91.875	0.520513	4.125	0.105236
	93.625	0.523077	4.125	0.105754
	93.625	0.525641	4.125	0.106273
	94.5	0.528205	4.125	0.106791
	94.5	0.530769	4.125	0.107309
	94.75	0.533333	4.125	0.107828
	95	0.535897	4.125	0.108346
	96.5	0.538462	4.125	0.108865
	98	0.541026	4.125	0.109383
	98.406	0.54359	4.125	0.109902
	99	0.546154	4.125	0.11042
	99.25	0.548718	4.125	0.110938
	99.5	0.551282	4.125	0.111457
	100.5	0.553846	4.125	0.111975
	101	0.55641	4.125	0.112494
	102	0.558974	4.125	0.113012
	104	0.561538	4.1875	0.11353
	104.625	0.564103	4.1875	0.114049
	104.75	0.566667	4.1875	0.114567
	105.625	0.569231	4.1875	0.115086
	106.094	0.571795	4.1875	0.115604
	106.125	0.574359	4.1875	0.116122
	107.5	0.576923	4.1875	0.116641
	108.125	0.579487	4.1875	0.117159
	108.625	0.582051	4.1875	0.117678
	110.25	0.584615	4.1875	0.118196
	110.75	0.587179	4.1875	0.118714
	111.125	0.589744	4.1875	0.119233
	112.75	0.592308	4.1875	0.119751
	114.375	0.594872	4.1875	0.12027
	115	0.597436	4.1875	0.120788
	115.25	0.6	4.1875	0.121306
	118.25	0.602564	4.1875	0.121825
	118.5	0.605128	4.203	0.122343
	120.125	0.607692	4.2031	0.122862
	120.5	0.610256	4.2031	0.12338
	120.594	0.612821	4.2031	0.123898
	122.25	0.615385	4.2187	0.124417
	122.25	0.617949	4.25	0.124935
	122.875	0.620513	4.25	0.125454
	124.375	0.623077	4.25	0.125972
	126.125	0.625641	4.25	0.12649
	126.688	0.628205	4.25	0.127009
	126.75	0.630769	4.25	0.127527
	130	0.633333	4.25	0.128046
	131.375	0.635897	4.25	0.128564
	132.25	0.638462	4.25	0.129082
	132.5	0.641026	4.25	0.129601
	132.875	0.64359	4.25	0.130119
	133.25	0.646154	4.25	0.130638
	134.25	0.648718	4.25	0.131156
	137.875	0.651282	4.25	0.131674
	138	0.653846	4.25	0.132193
	138	0.65641	4.25	0.132711
	139.094	0.658974	4.25	0.13323
	139.25	0.661538	4.25	0.133748
	141.5	0.664103	4.2813	0.134266
	142.625	0.666667	4.2813	0.134785
	143.75	0.669231	4.2815	0.135303
	146.703	0.671795	4.2815	0.135822
	147.125	0.674359	4.2969	0.13634
	148.375	0.676923	4.2969	0.136858
	149.625	0.679487	4.2987	0.137377
	150.5	0.682051	4.3	0.137895
	151.625	0.684615	4.3125	0.138414
	152.312	0.687179	4.3125	0.138932
	152.75	0.689744	4.3125	0.13945
	153.094	0.692308	4.3125	0.139969
	155.75	0.694872	4.3125	0.140487
	157.25	0.697436	4.3125	0.141006
	160.875	0.7	4.3125	0.141524
	162	0.702564	4.3125	0.142043
	163	0.705128	4.3125	0.142561
	163.125	0.707692	4.3125	0.143079
	164.375	0.710256	4.3125	0.143598
	167.875	0.712821	4.3125	0.144116
	170.875	0.715385	4.3125	0.144635
	174.875	0.717949	4.3125	0.145153
	175.5	0.720513	4.3125	0.145671
	176.125	0.723077	4.3125	0.14619
	176.5	0.725641	4.3125	0.146708
	179.25	0.728205	4.3125	0.147227
	180.125	0.730769	4.375	0.147745
	182.75	0.733333	4.375	0.148263
	185.5	0.735897	4.375	0.148782
	186.5	0.738462	4.375	0.1493
	192.5	0.741026	4.375	0.149819
	198.25	0.74359	4.375	0.150337
	199.25	0.746154	4.375	0.150855
	201	0.748718	4.375	0.151374
	201.625	0.751282	4.375	0.151892
	206.625	0.753846	4.375	0.152411
	207.5	0.75641	4.375	0.152929
	207.5	0.758974	4.375	0.153447
	210.375	0.761538	4.375	0.153966
	212.125	0.764103	4.375	0.154484
	215.797	0.766667	4.375	0.155003
	218.25	0.769231	4.375	0.155521
	223.125	0.771795	4.375	0.156039
	228.25	0.774359	4.375	0.156558
	230.25	0.776923	4.375	0.157076
	235.125	0.779487	4.375	0.157595
	241.5	0.782051	4.375	0.158113
	243.25	0.784615	4.375	0.158631
	249	0.787179	4.375	0.15915
	253.5	0.789744	4.3984	0.159668
	262.875	0.792308	4.4005	0.160187
	265.875	0.794872	4.4005	0.160705
	267	0.797436	4.406	0.161223
	267.375	0.8	4.406	0.161742
	267.625	0.802564	4.406	0.16226
	269	0.805128	4.4062	0.162779
	269.125	0.807692	4.4062	0.163297
	276.25	0.810256	4.4375	0.163815
	277.375	0.812821	4.4375	0.164334
	282.906	0.815385	4.4375	0.164852
	283.125	0.817949	4.4375	0.165371
	289	0.820513	4.4375	0.165889
	290.125	0.823077	4.4375	0.166407
	290.625	0.825641	4.5	0.166926
	298.625	0.828205	4.5	0.167444
	299.5	0.830769	4.5	0.167963
	300.75	0.833333	4.5	0.168481
	317.5	0.835897	4.5	0.168999
	351	0.838462	4.5	0.169518
	358.25	0.841026	4.5	0.170036
	381.625	0.84359	4.5	0.170555
	410.75	0.846154	4.5	0.171073
	420.75	0.848718	4.5	0.171591
	421	0.851282	4.5	0.17211
	435	0.853846	4.5	0.172628
	443.5	0.85641	4.5	0.173147
	460.875	0.858974	4.5	0.173665
	462	0.861538	4.5	0.174184
	462.25	0.864103	4.5	0.174702
	503.5	0.866667	4.5	0.17522
	516.875	0.869231	4.5	0.175739
	548.25	0.871795	4.5	0.176257
	574.25	0.874359	4.5	0.176776
	584.5	0.876923	4.5	0.177294
	631.75	0.879487	4.5	0.177812
	665.875	0.882051	4.5	0.178331
	704.75	0.884615	4.5	0.178849
	715.5	0.887179	4.5	0.179368
	738.625	0.889744	4.5	0.179886
	761.25	0.892308	4.5	0.180404
	762.375	0.894872	4.5	0.180923
	797.125	0.897436	4.5	0.181441
	873	0.9	4.5	0.18196
	875	0.902564	4.5	0.182478
	901.375	0.905128	4.5	0.182996
	923	0.907692	4.5	0.183515
	957.625	0.910256	4.5625	0.184033
	993.25	0.912821	4.5625	0.184552
	1151.75	0.915385	4.5625	0.18507
	1165.75	0.917949	4.5625	0.185588
	1171.5	0.920513	4.5625	0.186107
	1209.75	0.923077	4.5625	0.186625
	1422.5	0.925641	4.5625	0.187144
	1461.75	0.928205	4.5625	0.187662
	1504.75	0.930769	4.5625	0.18818
	1578.75	0.933333	4.5625	0.188699
	1593.12	0.935897	4.5935	0.189217
	1819.5	0.938462	4.5938	0.189736
	1821.5	0.941026	4.5938	0.190254
	2037.5	0.94359	4.5938	0.190772
	2161.5	0.946154	4.5939	0.191291
	2272.12	0.948718	4.594	0.191809
	2275.38	0.951282	4.6092	0.192328
	2325.75	0.953846	4.625	0.192846
	2553.75	0.95641	4.625	0.193364
	2556.62	0.958974	4.625	0.193883
	2926.38	0.961538	4.625	0.194401
	3150.38	0.964103	4.625	0.19492
	3300	0.966667	4.625	0.195438
	6213.5	0.969231	4.625	0.195956
	9615.5	0.971795	4.625	0.196475
	10792	0.974359	4.625	0.196993
	10848.9	0.976923	4.625	0.197512
	11215.2	0.979487	4.625	0.19803
	12156.8	0.982051	4.625	0.198548
	13854.6	0.984615	4.625	0.199067
	16717.4	0.987179	4.625	0.199585
	17657.5	0.989744	4.625	0.200104
	34965.6	0.992308	4.625	0.200622
	35677.1	0.994872	4.625	0.20114
	186304	0.997436	4.625	0.201659
	276035	1	4.625	0.202177
			4.625	0.202696
			4.6875	0.203214
			4.6875	0.203733
			4.6875	0.204251
			4.6875	0.204769
			4.6875	0.205288
			4.6875	0.205806
			4.6875	0.206325
			4.6875	0.206843
			4.6875	0.207361
			4.6875	0.20788
			4.6875	0.208398
			4.6875	0.208917
			4.6875	0.209435
			4.6875	0.209953
			4.6875	0.210472
			4.6875	0.21099
			4.6875	0.211509
			4.6878	0.212027
			4.7013	0.212545
			4.703	0.213064
			4.7187	0.213582
			4.7187	0.214101
			4.7187	0.214619
			4.75	0.215137
			4.75	0.215656
			4.75	0.216174
			4.75	0.216693
			4.75	0.217211
			4.75	0.217729
			4.75	0.218248
			4.75	0.218766
			4.75	0.219285
			4.75	0.219803
			4.7813	0.220321
			4.7813	0.22084
			4.797	0.221358
			4.8045	0.221877
			4.8125	0.222395
			4.8125	0.222913
			4.8125	0.223432
			4.8125	0.22395
			4.8125	0.224469
			4.8125	0.224987
			4.8125	0.225505
			4.8125	0.226024
			4.8125	0.226542
			4.8125	0.227061
			4.8125	0.227579
			4.8125	0.228097
			4.8125	0.228616
			4.8125	0.229134
			4.8125	0.229653
			4.8125	0.230171
			4.875	0.230689
			4.875	0.231208
			4.875	0.231726
			4.875	0.232245
			4.875	0.232763
			4.875	0.233281
			4.875	0.2338
			4.875	0.234318
			4.875	0.234837
			4.875	0.235355
			4.875	0.235874
			4.875	0.236392
			4.875	0.23691
			4.875	0.237429
			4.875	0.237947
			4.875	0.238466
			4.875	0.238984
			4.875	0.239502
			4.875	0.240021
			4.875	0.240539
			4.875	0.241058
			4.875	0.241576
			4.8985	0.242094
			4.8985	0.242613
			4.906	0.243131
			4.906	0.24365
			4.9061	0.244168
			4.9061	0.244686
			4.9062	0.245205
			4.9063	0.245723
			4.9065	0.246242
			4.9065	0.24676
			4.9375	0.247278
			4.9375	0.247797
			4.9375	0.248315
			4.9375	0.248834
			4.9375	0.249352
			4.9375	0.24987
			4.9375	0.250389
			4.9375	0.250907
			4.9375	0.251426
			4.9375	0.251944
			5	0.252462
			5	0.252981
			5	0.253499
			5	0.254018
			5	0.254536
			5	0.255054
			5	0.255573
			5	0.256091
			5	0.25661
			5	0.257128
			5	0.257646
			5	0.258165
			5	0.258683
			5	0.259202
			5	0.25972
			5	0.260238
			5	0.260757
			5	0.261275
			5	0.261794
			5	0.262312
			5	0.26283
			5	0.263349
			5	0.263867
			5	0.264386
			5	0.264904
			5	0.265422
			5	0.265941
			5	0.266459
			5	0.266978
			5	0.267496
			5	0.268015
			5	0.268533
			5	0.269051
			5	0.26957
			5	0.270088
			5	0.270607
			5	0.271125
			5	0.271643
			5.0625	0.272162
			5.0625	0.27268
			5.0625	0.273199
			5.0625	0.273717
			5.0625	0.274235
			5.0935	0.274754
			5.0937	0.275272
			5.0938	0.275791
			5.0938	0.276309
			5.1016	0.276827
			5.1092	0.277346
			5.125	0.277864
			5.125	0.278383
			5.125	0.278901
			5.125	0.279419
			5.125	0.279938
			5.125	0.280456
			5.125	0.280975
			5.125	0.281493
			5.125	0.282011
			5.125	0.28253
			5.125	0.283048
			5.125	0.283567
			5.125	0.284085
			5.125	0.284603
			5.125	0.285122
			5.125	0.28564
			5.125	0.286159
			5.125	0.286677
			5.125	0.287195
			5.125	0.287714
			5.125	0.288232
			5.125	0.288751
			5.1875	0.289269
			5.1875	0.289787
			5.1875	0.290306
			5.1875	0.290824
			5.1875	0.291343
			5.1875	0.291861
			5.1875	0.292379
			5.1875	0.292898
			5.1875	0.293416
			5.1875	0.293935
			5.1875	0.294453
			5.1875	0.294971
			5.1875	0.29549
			5.1875	0.296008
			5.1875	0.296527
			5.1875	0.297045
			5.1875	0.297564
			5.1875	0.298082
			5.1875	0.2986
			5.1875	0.299119
			5.1878	0.299637
			5.1878	0.300156
			5.1955	0.300674
			5.2002	0.301192
			5.2003	0.301711
			5.2185	0.302229
			5.2187	0.302748
			5.2187	0.303266
			5.25	0.303784
			5.25	0.304303
			5.25	0.304821
			5.25	0.30534
			5.25	0.305858
			5.25	0.306376
			5.25	0.306895
			5.25	0.307413
			5.25	0.307932
			5.25	0.30845
			5.2815	0.308968
			5.2969	0.309487
			5.297	0.310005
			5.301	0.310524
			5.3122	0.311042
			5.3122	0.31156
			5.3122	0.312079
			5.3125	0.312597
			5.3125	0.313116
			5.3125	0.313634
			5.3125	0.314152
			5.3125	0.314671
			5.3125	0.315189
			5.3125	0.315708
			5.3125	0.316226
			5.3125	0.316744
			5.3125	0.317263
			5.3125	0.317781
			5.3125	0.3183
			5.3125	0.318818
			5.3125	0.319336
			5.3125	0.319855
			5.3125	0.320373
			5.375	0.320892
			5.375	0.32141
			5.375	0.321928
			5.375	0.322447
			5.375	0.322965
			5.375	0.323484
			5.375	0.324002
			5.375	0.32452
			5.375	0.325039
			5.375	0.325557
			5.375	0.326076
			5.375	0.326594
			5.375	0.327112
			5.375	0.327631
			5.375	0.328149
			5.375	0.328668
			5.375	0.329186
			5.375	0.329705
			5.375	0.330223
			5.375	0.330741
			5.3908	0.33126
			5.3909	0.331778
			5.3984	0.332297
			5.4061	0.332815
			5.4062	0.333333
			5.4063	0.333852
			5.4065	0.33437
			5.4065	0.334889
			5.4065	0.335407
			5.4375	0.335925
			5.4375	0.336444
			5.4375	0.336962
			5.4375	0.337481
			5.4375	0.337999
			5.4375	0.338517
			5.4375	0.339036
			5.5	0.339554
			5.5	0.340073
			5.5	0.340591
			5.5	0.341109
			5.5	0.341628
			5.5	0.342146
			5.5	0.342665
			5.5	0.343183
			5.5	0.343701
			5.5	0.34422
			5.5	0.344738
			5.5	0.345257
			5.5	0.345775
			5.5	0.346293
			5.5	0.346812
			5.5	0.34733
			5.5	0.347849
			5.5	0.348367
			5.5	0.348885
			5.5	0.349404
			5.5	0.349922
			5.5	0.350441
			5.5	0.350959
			5.5	0.351477
			5.5	0.351996
			5.5	0.352514
			5.5	0.353033
			5.5	0.353551
			5.5	0.354069
			5.5	0.354588
			5.5625	0.355106
			5.5625	0.355625
			5.5625	0.356143
			5.5625	0.356661
			5.5937	0.35718
			5.5937	0.357698
			5.5938	0.358217
			5.5938	0.358735
			5.5939	0.359253
			5.6015	0.359772
			5.6015	0.36029
			5.6091	0.360809
			5.625	0.361327
			5.625	0.361846
			5.625	0.362364
			5.625	0.362882
			5.625	0.363401
			5.625	0.363919
			5.625	0.364438
			5.625	0.364956
			5.625	0.365474
			5.625	0.365993
			5.625	0.366511
			5.625	0.36703
			5.6875	0.367548
			5.6875	0.368066
			5.6875	0.368585
			5.6875	0.369103
			5.6875	0.369622
			5.6875	0.37014
			5.6875	0.370658
			5.6875	0.371177
			5.6875	0.371695
			5.6875	0.372214
			5.6992	0.372732
			5.703	0.37325
			5.7185	0.373769
			5.75	0.374287
			5.75	0.374806
			5.75	0.375324
			5.75	0.375842
			5.75	0.376361
			5.7815	0.376879
			5.8125	0.377398
			5.8125	0.377916
			5.8125	0.378434
			5.8125	0.378953
			5.8125	0.379471
			5.8125	0.37999
			5.8125	0.380508
			5.8125	0.381026
			5.875	0.381545
			5.875	0.382063
			5.875	0.382582
			5.875	0.3831
			5.875	0.383618
			5.875	0.384137
			5.875	0.384655
			5.875	0.385174
			5.875	0.385692
			5.875	0.38621
			5.875	0.386729
			5.875	0.387247
			5.875	0.387766
			5.906	0.388284
			5.9062	0.388802
			5.9062	0.389321
			5.9063	0.389839
			5.9065	0.390358
			5.9065	0.390876
			5.9065	0.391395
			5.9375	0.391913
			5.9375	0.392431
			5.9375	0.39295
			5.9375	0.393468
			5.9375	0.393987
			6	0.394505
			6	0.395023
			6	0.395542
			6	0.39606
			6	0.396579
			6	0.397097
			6	0.397615
			6	0.398134
			6	0.398652
			6	0.399171
			6	0.399689
			6	0.400207
			6	0.400726
			6	0.401244
			6	0.401763
			6	0.402281
			6	0.402799
			6	0.403318
			6	0.403836
			6	0.404355
			6	0.404873
			6	0.405391
			6	0.40591
			6.0625	0.406428
			6.0625	0.406947
			6.0625	0.407465
			6.0625	0.407983
			6.0625	0.408502
			6.0625	0.40902
			6.0625	0.409539
			6.0625	0.410057
			6.0935	0.410575
			6.0935	0.411094
			6.0937	0.411612
			6.0937	0.412131
			6.0938	0.412649
			6.094	0.413167
			6.1018	0.413686
			6.125	0.414204
			6.125	0.414723
			6.125	0.415241
			6.125	0.415759
			6.125	0.416278
			6.1875	0.416796
			6.1875	0.417315
			6.1875	0.417833
			6.1875	0.418351
			6.1875	0.41887
			6.1875	0.419388
			6.1875	0.419907
			6.1875	0.420425
			6.1875	0.420943
			6.1875	0.421462
			6.1875	0.42198
			6.1875	0.422499
			6.1875	0.423017
			6.1875	0.423536
			6.1875	0.424054
			6.1875	0.424572
			6.1875	0.425091
			6.25	0.425609
			6.25	0.426128
			6.25	0.426646
			6.25	0.427164
			6.25	0.427683
			6.25	0.428201
			6.25	0.42872
			6.25	0.429238
			6.25	0.429756
			6.2969	0.430275
			6.297	0.430793
			6.297	0.431312
			6.3122	0.43183
			6.3125	0.432348
			6.3125	0.432867
			6.3125	0.433385
			6.3125	0.433904
			6.3125	0.434422
			6.3125	0.43494
			6.3125	0.435459
			6.3125	0.435977
			6.3125	0.436496
			6.3125	0.437014
			6.3125	0.437532
			6.3125	0.438051
			6.375	0.438569
			6.375	0.439088
			6.375	0.439606
			6.375	0.440124
			6.375	0.440643
			6.375	0.441161
			6.375	0.44168
			6.375	0.442198
			6.375	0.442716
			6.375	0.443235
			6.406	0.443753
			6.4062	0.444272
			6.4063	0.44479
			6.4375	0.445308
			6.4375	0.445827
			6.4375	0.446345
			6.4375	0.446864
			6.4375	0.447382
			6.4375	0.4479
			6.4375	0.448419
			6.5	0.448937
			6.5	0.449456
			6.5	0.449974
			6.5	0.450492
			6.5	0.451011
			6.5	0.451529
			6.5	0.452048
			6.5	0.452566
			6.5	0.453084
			6.5	0.453603
			6.5	0.454121
			6.5	0.45464
			6.5	0.455158
			6.5	0.455677
			6.5	0.456195
			6.5	0.456713
			6.5625	0.457232
			6.5625	0.45775
			6.5625	0.458269
			6.5625	0.458787
			6.5625	0.459305
			6.5937	0.459824
			6.5939	0.460342
			6.594	0.460861
			6.6015	0.461379
			6.6091	0.461897
			6.625	0.462416
			6.625	0.462934
			6.625	0.463453
			6.625	0.463971
			6.625	0.464489
			6.625	0.465008
			6.625	0.465526
			6.625	0.466045
			6.625	0.466563
			6.6875	0.467081
			6.6875	0.4676
			6.6875	0.468118
			6.6875	0.468637
			6.6875	0.469155
			6.6875	0.469673
			6.6875	0.470192
			6.6875	0.47071
			6.6875	0.471229
			6.703	0.471747
			6.703	0.472265
			6.7031	0.472784
			6.7031	0.473302
			6.7187	0.473821
			6.75	0.474339
			6.75	0.474857
			6.75	0.475376
			6.75	0.475894
			6.7813	0.476413
			6.7815	0.476931
			6.7969	0.477449
			6.8125	0.477968
			6.8125	0.478486
			6.8125	0.479005
			6.8125	0.479523
			6.8125	0.480041
			6.8125	0.48056
			6.8125	0.481078
			6.8125	0.481597
			6.8125	0.482115
			6.8125	0.482633
			6.8125	0.483152
			6.8125	0.48367
			6.875	0.484189
			6.875	0.484707
			6.875	0.485226
			6.875	0.485744
			6.875	0.486262
			6.8909	0.486781
			6.9061	0.487299
			6.9062	0.487818
			6.9063	0.488336
			6.9063	0.488854
			6.9375	0.489373
			6.9375	0.489891
			6.9375	0.49041
			7	0.490928
			7	0.491446
			7	0.491965
			7	0.492483
			7	0.493002
			7	0.49352
			7	0.494038
			7	0.494557
			7	0.495075
			7	0.495594
			7	0.496112
			7	0.49663
			7	0.497149
			7	0.497667
			7	0.498186
			7	0.498704
			7	0.499222
			7.0625	0.499741
			7.0625	0.500259
			7.0625	0.500778
			7.0625	0.501296
			7.094	0.501814
			7.1015	0.502333
			7.1015	0.502851
			7.1091	0.50337
			7.125	0.503888
			7.125	0.504406
			7.125	0.504925
			7.125	0.505443
			7.125	0.505962
			7.125	0.50648
			7.125	0.506998
			7.1875	0.507517
			7.1875	0.508035
			7.1875	0.508554
			7.1875	0.509072
			7.1875	0.50959
			7.1875	0.510109
			7.1875	0.510627
			7.2031	0.511146
			7.2185	0.511664
			7.2187	0.512182
			7.25	0.512701
			7.25	0.513219
			7.25	0.513738
			7.2813	0.514256
			7.2813	0.514774
			7.2815	0.515293
			7.2969	0.515811
			7.3045	0.51633
			7.3122	0.516848
			7.3122	0.517367
			7.3122	0.517885
			7.3125	0.518403
			7.3125	0.518922
			7.3125	0.51944
			7.3125	0.519959
			7.3125	0.520477
			7.3125	0.520995
			7.3125	0.521514
			7.3125	0.522032
			7.3125	0.522551
			7.3125	0.523069
			7.375	0.523587
			7.375	0.524106
			7.375	0.524624
			7.375	0.525143
			7.375	0.525661
			7.375	0.526179
			7.375	0.526698
			7.375	0.527216
			7.375	0.527735
			7.375	0.528253
			7.375	0.528771
			7.3908	0.52929
			7.4062	0.529808
			7.4063	0.530327
			7.4065	0.530845
			7.4375	0.531363
			7.4375	0.531882
			7.5	0.5324
			7.5	0.532919
			7.5	0.533437
			7.5	0.533955
			7.5	0.534474
			7.5	0.534992
			7.5	0.535511
			7.5	0.536029
			7.5	0.536547
			7.5	0.537066
			7.5	0.537584
			7.5	0.538103
			7.5	0.538621
			7.5	0.539139
			7.5	0.539658
			7.5625	0.540176
			7.5625	0.540695
			7.5625	0.541213
			7.5935	0.541731
			7.5935	0.54225
			7.5937	0.542768
			7.5938	0.543287
			7.5938	0.543805
			7.625	0.544323
			7.625	0.544842
			7.625	0.54536
			7.625	0.545879
			7.625	0.546397
			7.625	0.546916
			7.6875	0.547434
			7.6875	0.547952
			7.6875	0.548471
			7.7031	0.548989
			7.7185	0.549508
			7.75	0.550026
			7.75	0.550544
			7.7813	0.551063
			7.8125	0.551581
			7.8125	0.5521
			7.8125	0.552618
			7.8125	0.553136
			7.8125	0.553655
			7.8125	0.554173
			7.875	0.554692
			7.8909	0.55521
			7.8985	0.555728
			7.906	0.556247
			7.906	0.556765
			7.906	0.557284
			7.9062	0.557802
			7.9375	0.55832
			7.9375	0.558839
			8	0.559357
			8	0.559876
			8	0.560394
			8	0.560912
			8	0.561431
			8	0.561949
			8	0.562468
			8	0.562986
			8.0625	0.563504
			8.0625	0.564023
			8.0625	0.564541
			8.0935	0.56506
			8.0938	0.565578
			8.0998	0.566096
			8.1092	0.566615
			8.125	0.567133
			8.125	0.567652
			8.125	0.56817
			8.125	0.568688
			8.125	0.569207
			8.1875	0.569725
			8.1875	0.570244
			8.1875	0.570762
			8.1875	0.57128
			8.1878	0.571799
			8.25	0.572317
			8.25	0.572836
			8.25	0.573354
			8.2815	0.573872
			8.3122	0.574391
			8.3125	0.574909
			8.3125	0.575428
			8.3125	0.575946
			8.3125	0.576464
			8.3125	0.576983
			8.375	0.577501
			8.375	0.57802
			8.375	0.578538
			8.3908	0.579057
			8.406	0.579575
			8.4375	0.580093
			8.4375	0.580612
			8.5	0.58113
			8.5	0.581649
			8.5	0.582167
			8.5	0.582685
			8.5	0.583204
			8.5	0.583722
			8.5	0.584241
			8.5	0.584759
			8.5	0.585277
			8.5	0.585796
			8.5	0.586314
			8.5	0.586833
			8.5625	0.587351
			8.5625	0.587869
			8.594	0.588388
			8.625	0.588906
			8.625	0.589425
			8.625	0.589943
			8.625	0.590461
			8.625	0.59098
			8.625	0.591498
			8.6875	0.592017
			8.6875	0.592535
			8.6878	0.593053
			8.703	0.593572
			8.7031	0.59409
			8.7187	0.594609
			8.75	0.595127
			8.75	0.595645
			8.7813	0.596164
			8.7969	0.596682
			8.8122	0.597201
			8.8122	0.597719
			8.8125	0.598237
			8.8125	0.598756
			8.875	0.599274
			8.8985	0.599793
			8.9375	0.600311
			8.9375	0.600829
			8.9375	0.601348
			9	0.601866
			9	0.602385
			9	0.602903
			9	0.603421
			9	0.60394
			9	0.604458
			9	0.604977
			9	0.605495
			9	0.606013
			9	0.606532
			9	0.60705
			9	0.607569
			9	0.608087
			9.0625	0.608605
			9.0625	0.609124
			9.0937	0.609642
			9.1091	0.610161
			9.125	0.610679
			9.125	0.611198
			9.1875	0.611716
			9.1875	0.612234
			9.1875	0.612753
			9.1875	0.613271
			9.1875	0.61379
			9.1878	0.614308
			9.25	0.614826
			9.25	0.615345
			9.25	0.615863
			9.25	0.616382
			9.25	0.6169
			9.25	0.617418
			9.3046	0.617937
			9.3125	0.618455
			9.3125	0.618974
			9.3125	0.619492
			9.375	0.62001
			9.375	0.620529
			9.4005	0.621047
			9.4065	0.621566
			9.4375	0.622084
			9.4375	0.622602
			9.4375	0.623121
			9.4375	0.623639
			9.5	0.624158
			9.5	0.624676
			9.5	0.625194
			9.5	0.625713
			9.5	0.626231
			9.5	0.62675
			9.5625	0.627268
			9.5938	0.627786
			9.625	0.628305
			9.625	0.628823
			9.625	0.629342
			9.6875	0.62986
			9.6875	0.630378
			9.6875	0.630897
			9.6875	0.631415
			9.75	0.631934
			9.7815	0.632452
			9.7969	0.63297
			9.797	0.633489
			9.801	0.634007
			9.8125	0.634526
			9.875	0.635044
			9.875	0.635562
			9.875	0.636081
			9.875	0.636599
			9.875	0.637118
			9.875	0.637636
			9.875	0.638154
			9.906	0.638673
			9.9062	0.639191
			9.9065	0.63971
			9.9375	0.640228
			9.9375	0.640747
			9.9375	0.641265
			10	0.641783
			10	0.642302
			10	0.64282
			10	0.643339
			10	0.643857
			10	0.644375
			10.0625	0.644894
			10.0625	0.645412
			10.094	0.645931
			10.125	0.646449
			10.125	0.646967
			10.125	0.647486
			10.125	0.648004
			10.125	0.648523
			10.1875	0.649041
			10.1875	0.649559
			10.1875	0.650078
			10.1875	0.650596
			10.1875	0.651115
			10.1875	0.651633
			10.25	0.652151
			10.2969	0.65267
			10.3125	0.653188
			10.3125	0.653707
			10.3125	0.654225
			10.3125	0.654743
			10.375	0.655262
			10.3985	0.65578
			10.4375	0.656299
			10.5	0.656817
			10.5	0.657335
			10.5	0.657854
			10.5	0.658372
			10.5	0.658891
			10.5	0.659409
			10.5625	0.659927
			10.5625	0.660446
			10.5625	0.660964
			10.5625	0.661483
			10.5625	0.662001
			10.5625	0.662519
			10.5935	0.663038
			10.6875	0.663556
			10.6875	0.664075
			10.7031	0.664593
			10.75	0.665111
			10.7969	0.66563
			10.8122	0.666148
			10.8122	0.666667
			10.8125	0.667185
			10.8125	0.667703
			10.8125	0.668222
			10.875	0.66874
			10.875	0.669259
			10.875	0.669777
			10.875	0.670295
			10.8985	0.670814
			10.9065	0.671332
			10.9375	0.671851
			10.9375	0.672369
			11	0.672888
			11	0.673406
			11	0.673924
			11	0.674443
			11	0.674961
			11.125	0.67548
			11.125	0.675998
			11.125	0.676516
			11.125	0.677035
			11.1875	0.677553
			11.1875	0.678072
			11.203	0.67859
			11.2031	0.679108
			11.2185	0.679627
			11.25	0.680145
			11.25	0.680664
			11.25	0.681182
			11.25	0.6817
			11.2815	0.682219
			11.3125	0.682737
			11.3125	0.683256
			11.375	0.683774
			11.375	0.684292
			11.375	0.684811
			11.375	0.685329
			11.375	0.685848
			11.406	0.686366
			11.5	0.686884
			11.5	0.687403
			11.5	0.687921
			11.5	0.68844
			11.5	0.688958
			11.5625	0.689476
			11.5937	0.689995
			11.5937	0.690513
			11.594	0.691032
			11.6	0.69155
			11.625	0.692068
			11.625	0.692587
			11.625	0.693105
			11.625	0.693624
			11.6875	0.694142
			11.6875	0.69466
			11.6875	0.695179
			11.6878	0.695697
			11.75	0.696216
			11.75	0.696734
			11.75	0.697252
			11.75	0.697771
			11.8122	0.698289
			11.8125	0.698808
			11.8125	0.699326
			11.8125	0.699844
			11.875	0.700363
			11.875	0.700881
			11.875	0.7014
			11.875	0.701918
			11.9063	0.702436
			11.9375	0.702955
			12	0.703473
			12	0.703992
			12	0.70451
			12.0625	0.705029
			12.094	0.705547
			12.094	0.706065
			12.094	0.706584
			12.125	0.707102
			12.125	0.707621
			12.125	0.708139
			12.1875	0.708657
			12.1875	0.709176
			12.1875	0.709694
			12.1875	0.710213
			12.1875	0.710731
			12.1878	0.711249
			12.1878	0.711768
			12.25	0.712286
			12.3122	0.712805
			12.3125	0.713323
			12.3125	0.713841
			12.3125	0.71436
			12.3125	0.714878
			12.3125	0.715397
			12.375	0.715915
			12.375	0.716433
			12.3908	0.716952
			12.4065	0.71747
			12.5	0.717989
			12.5	0.718507
			12.5	0.719025
			12.5935	0.719544
			12.625	0.720062
			12.625	0.720581
			12.6875	0.721099
			12.6875	0.721617
			12.6875	0.722136
			12.75	0.722654
			12.75	0.723173
			12.7815	0.723691
			12.797	0.724209
			12.8125	0.724728
			12.8125	0.725246
			12.9062	0.725765
			12.9063	0.726283
			13	0.726801
			13	0.72732
			13	0.727838
			13	0.728357
			13	0.728875
			13	0.729393
			13	0.729912
			13.0625	0.73043
			13.094	0.730949
			13.125	0.731467
			13.125	0.731985
			13.125	0.732504
			13.125	0.733022
			13.1875	0.733541
			13.1875	0.734059
			13.1875	0.734578
			13.1875	0.735096
			13.1875	0.735614
			13.1992	0.736133
			13.2001	0.736651
			13.2031	0.73717
			13.375	0.737688
			13.4375	0.738206
			13.4375	0.738725
			13.5	0.739243
			13.5	0.739762
			13.5	0.74028
			13.625	0.740798
			13.625	0.741317
			13.6875	0.741835
			13.6875	0.742354
			13.7185	0.742872
			13.7185	0.74339
			13.75	0.743909
			13.8008	0.744427
			13.8125	0.744946
			14	0.745464
			14	0.745982
			14	0.746501
			14	0.747019
			14	0.747538
			14.0625	0.748056
			14.125	0.748574
			14.125	0.749093
			14.125	0.749611
			14.1875	0.75013
			14.1875	0.750648
			14.2031	0.751166
			14.25	0.751685
			14.25	0.752203
			14.2969	0.752722
			14.3125	0.75324
			14.375	0.753758
			14.375	0.754277
			14.375	0.754795
			14.375	0.755314
			14.5	0.755832
			14.5	0.75635
			14.5625	0.756869
			14.625	0.757387
			14.6875	0.757906
			14.7815	0.758424
			14.797	0.758942
			14.8122	0.759461
			14.8125	0.759979
			14.8125	0.760498
			14.875	0.761016
			14.9375	0.761534
			15	0.762053
			15	0.762571
			15	0.76309
			15	0.763608
			15.0625	0.764126
			15.1016	0.764645
			15.1091	0.765163
			15.125	0.765682
			15.125	0.7662
			15.125	0.766719
			15.125	0.767237
			15.125	0.767755
			15.1875	0.768274
			15.25	0.768792
			15.3125	0.769311
			15.375	0.769829
			15.4062	0.770347
			15.4063	0.770866
			15.625	0.771384
			15.625	0.771903
			15.699	0.772421
			15.8122	0.772939
			15.8125	0.773458
			15.8125	0.773976
			15.8125	0.774495
			15.8125	0.775013
			15.875	0.775531
			15.9061	0.77605
			15.9375	0.776568
			16	0.777087
			16	0.777605
			16.0939	0.778123
			16.125	0.778642
			16.125	0.77916
			16.2813	0.779679
			16.4062	0.780197
			16.5	0.780715
			16.5	0.781234
			16.5625	0.781752
			16.625	0.782271
			16.625	0.782789
			16.8125	0.783307
			16.8125	0.783826
			16.8908	0.784344
			17	0.784863
			17.0935	0.785381
			17.0939	0.785899
			17.125	0.786418
			17.125	0.786936
			17.1875	0.787455
			17.1875	0.787973
			17.199	0.788491
			17.203	0.78901
			17.3125	0.789528
			17.375	0.790047
			17.4005	0.790565
			17.5	0.791083
			17.625	0.791602
			17.625	0.79212
			17.6875	0.792639
			17.8125	0.793157
			17.8125	0.793675
			17.875	0.794194
			17.906	0.794712
			17.9375	0.795231
			18	0.795749
			18.125	0.796267
			18.125	0.796786
			18.1875	0.797304
			18.1875	0.797823
			18.1875	0.798341
			18.1875	0.79886
			18.1875	0.799378
			18.375	0.799896
			18.4375	0.800415
			18.5	0.800933
			18.5	0.801452
			18.5938	0.80197
			18.625	0.802488
			18.6875	0.803007
			18.7185	0.803525
			18.7815	0.804044
			18.797	0.804562
			18.797	0.80508
			18.8125	0.805599
			18.8125	0.806117
			18.875	0.806636
			18.875	0.807154
			18.8909	0.807672
			19	0.808191
			19	0.808709
			19	0.809228
			19	0.809746
			19	0.810264
			19	0.810783
			19	0.811301
			19.0625	0.81182
			19.0625	0.812338
			19.297	0.812856
			19.3125	0.813375
			19.375	0.813893
			19.5625	0.814412
			19.6875	0.81493
			19.6875	0.815448
			19.6875	0.815967
			19.6875	0.816485
			19.6878	0.817004
			19.7185	0.817522
			19.75	0.81804
			19.8045	0.818559
			19.875	0.819077
			19.875	0.819596
			20	0.820114
			20.125	0.820632
			20.125	0.821151
			20.125	0.821669
			20.25	0.822188
			20.2815	0.822706
			20.375	0.823224
			20.5	0.823743
			20.5	0.824261
			20.5625	0.82478
			20.5935	0.825298
			20.594	0.825816
			20.625	0.826335
			20.625	0.826853
			20.75	0.827372
			20.8125	0.82789
			20.8125	0.828409
			20.875	0.828927
			20.906	0.829445
			21	0.829964
			21.125	0.830482
			21.1875	0.831001
			21.5	0.831519
			21.5	0.832037
			21.5	0.832556
			21.5	0.833074
			21.5938	0.833593
			21.625	0.834111
			21.625	0.834629
			21.625	0.835148
			21.8125	0.835666
			21.875	0.836185
			21.875	0.836703
			21.875	0.837221
			21.875	0.83774
			21.875	0.838258
			21.9375	0.838777
			22	0.839295
			22	0.839813
			22.0939	0.840332
			22.3125	0.84085
			22.5	0.841369
			22.5625	0.841887
			22.6016	0.842405
			22.7	0.842924
			22.7813	0.843442
			22.8125	0.843961
			22.875	0.844479
			22.906	0.844997
			22.9375	0.845516
			23	0.846034
			23.3125	0.846553
			23.5	0.847071
			23.5	0.847589
			23.8125	0.848108
			23.9375	0.848626
			24	0.849145
			24	0.849663
			24	0.850181
			24.5	0.8507
			24.8125	0.851218
			24.9062	0.851737
			25.1091	0.852255
			25.1878	0.852773
			25.25	0.853292
			25.2969	0.85381
			25.5	0.854329
			25.5625	0.854847
			25.8125	0.855365
			25.9061	0.855884
			26.125	0.856402
			26.1875	0.856921
			26.25	0.857439
			26.3125	0.857957
			26.5	0.858476
			26.5	0.858994
			26.5	0.859513
			26.5	0.860031
			26.5938	0.86055
			26.625	0.861068
			26.625	0.861586
			26.7815	0.862105
			26.8122	0.862623
			26.8125	0.863142
			26.9065	0.86366
			27.0937	0.864178
			27.125	0.864697
			27.5625	0.865215
			27.6875	0.865734
			28.0625	0.866252
			28.3122	0.86677
			28.375	0.867289
			28.5	0.867807
			28.5625	0.868326
			28.6092	0.868844
			29	0.869362
			29.1875	0.869881
			29.25	0.870399
			29.3125	0.870918
			29.4375	0.871436
			29.5	0.871954
			29.7031	0.872473
			29.7031	0.872991
			29.8122	0.87351
			29.8125	0.874028
			29.906	0.874546
			30.1875	0.875065
			30.4375	0.875583
			30.5935	0.876102
			30.6875	0.87662
			30.7185	0.877138
			30.875	0.877657
			31	0.878175
			31.1875	0.878694
			31.375	0.879212
			31.6875	0.87973
			31.75	0.880249
			32	0.880767
			32.0625	0.881286
			32.3125	0.881804
			32.406	0.882322
			32.6878	0.882841
			33.4375	0.883359
			33.797	0.883878
			33.8125	0.884396
			34.1015	0.884914
			34.2813	0.885433
			34.375	0.885951
			34.375	0.88647
			34.4062	0.886988
			34.5	0.887506
			34.5	0.888025
			34.875	0.888543
			34.875	0.889062
			34.875	0.88958
			35	0.890098
			35	0.890617
			35.1875	0.891135
			35.1878	0.891654
			35.5	0.892172
			35.5	0.892691
			36	0.893209
			36	0.893727
			36.1092	0.894246
			36.125	0.894764
			36.2813	0.895283
			36.3125	0.895801
			36.4065	0.896319
			36.5	0.896838
			36.875	0.897356
			37.1875	0.897875
			37.4375	0.898393
			37.5	0.898911
			37.625	0.89943
			37.875	0.899948
			38	0.900467
			38.3125	0.900985
			38.406	0.901503
			38.406	0.902022
			38.594	0.90254
			39.125	0.903059
			39.1878	0.903577
			39.4375	0.904095
			39.6875	0.904614
			39.875	0.905132
			40.375	0.905651
			40.4061	0.906169
			40.5	0.906687
			40.7187	0.907206
			40.9375	0.907724
			41	0.908243
			41	0.908761
			41.0625	0.909279
			41.3125	0.909798
			41.6875	0.910316
			41.75	0.910835
			41.8125	0.911353
			41.9375	0.911871
			42	0.91239
			42.125	0.912908
			42.4065	0.913427
			42.5	0.913945
			42.625	0.914463
			43.1992	0.914982
			43.9061	0.9155
			44.25	0.916019
			44.7031	0.916537
			44.8125	0.917055
			45	0.917574
			45.3125	0.918092
			46.0939	0.918611
			46.2813	0.919129
			46.3908	0.919647
			47.5	0.920166
			47.6875	0.920684
			48.3046	0.921203
			48.6878	0.921721
			49.125	0.92224
			49.9375	0.922758
			50.406	0.923276
			50.5625	0.923795
			50.6875	0.924313
			50.9065	0.924832
			51.594	0.92535
			52.125	0.925868
			52.875	0.926387
			53.3125	0.926905
			53.6015	0.927424
			54.0935	0.927942
			54.1875	0.92846
			54.625	0.928979
			54.75	0.929497
			54.9061	0.930016
			55.297	0.930534
			56.125	0.931052
			56.6875	0.931571
			57.0625	0.932089
			57.5	0.932608
			57.797	0.933126
			61	0.933644
			62.125	0.934163
			62.1875	0.934681
			62.625	0.9352
			62.7187	0.935718
			62.7813	0.936236
			63.4061	0.936755
			63.5	0.937273
			63.594	0.937792
			64.5	0.93831
			64.75	0.938828
			65	0.939347
			70.0935	0.939865
			70.2187	0.940384
			71.5	0.940902
			72	0.94142
			72.3125	0.941939
			74.625	0.942457
			75.6875	0.942976
			76.2031	0.943494
			77.625	0.944012
			78	0.944531
			78.2813	0.945049
			78.6875	0.945568
			80	0.946086
			81.875	0.946604
			83.4062	0.947123
			84.2187	0.947641
			84.3125	0.94816
			86.375	0.948678
			88.906	0.949196
			89	0.949715
			92.4061	0.950233
			93.25	0.950752
			94	0.95127
			94.297	0.951788
			96.5	0.952307
			98.0938	0.952825
			100	0.953344
			100.188	0.953862
			100.375	0.954381
			101.281	0.954899
			104.625	0.955417
			107.703	0.955936
			109	0.956454
			110.699	0.956973
			118	0.957491
			125	0.958009
			128.094	0.958528
			130.906	0.959046
			132.188	0.959565
			132.375	0.960083
			132.875	0.960601
			134.906	0.96112
			135.5	0.961638
			136.5	0.962157
			138.75	0.962675
			140	0.963193
			140.375	0.963712
			140.5	0.96423
			144.125	0.964749
			145	0.965267
			146.875	0.965785
			147.5	0.966304
			149	0.966822
			155.406	0.967341
			165.391	0.967859
			167.188	0.968377
			167.75	0.968896
			169.5	0.969414
			170.5	0.969933
			172.688	0.970451
			175.219	0.970969
			175.5	0.971488
			177.25	0.972006
			182.703	0.972525
			182.938	0.973043
			189.312	0.973561
			201.688	0.97408
			207.594	0.974598
			214.703	0.975117
			216.406	0.975635
			221	0.976153
			221.406	0.976672
			221.875	0.97719
			224.094	0.977709
			246.703	0.978227
			251.406	0.978745
			253.125	0.979264
			255.406	0.979782
			269.125	0.980301
			272.688	0.980819
			298.906	0.981337
			300.312	0.981856
			306.906	0.982374
			310.812	0.982893
			313.781	0.983411
			328.812	0.983929
			338.375	0.984448
			344.391	0.984966
			360.5	0.985485
			361.812	0.986003
			374.094	0.986522
			389.109	0.98704
			399.312	0.987558
			402.094	0.988077
			404.594	0.988595
			407.5	0.989114
			417.688	0.989632
			443.594	0.99015
			456.312	0.990669
			459.406	0.991187
			469.188	0.991706
			482.406	0.992224
			482.5	0.992742
			538.094	0.993261
			546.719	0.993779
			575.688	0.994298
			730.5	0.994816
			809.406	0.995334
			932.688	0.995853
			1287.28	0.996371
			1422.69	0.99689
			4013	0.997408
			10001.6	0.997926
			11165.9	0.998445
			11297.8	0.998963
			15835	0.999482
			21461.3	1

[truncated: 36 more sheets: Fig.3k, Fig.4c, Fig.4d, Fig.4g, Fig.5a, Fig.5b, Fig.5c, Fig.5d, Fig.5e, Fig.5g, Fig.6c, Fig.6d, Fig.6g, Fig.6h, Fig.6k, Fig.6l, Fig.S1b, Fig.S2a, Fig.S2b, Fig.S3c …]
